# Supplementary material for: Social Support in a Novel Situation Aimed for Stunning and Euthanasia of Pigs May Be Increased by Familiar Pigs—A Behavioural Study with Weaners
Source: Animals (Basel). 2023 Jan 30;13(3):481. doi: 10.3390/ani13030481 (PMC9913420; doi:10.3390/ani13030481)
Supplement: Supplementary file 1 [file animals-13-00481-s001.zip]

Archive with 1 entries (1 files):
- animals-2129424-supplementary.xlsx
