# Supplementary material for: Social Support in a Novel Situation Aimed for Stunning and Euthanasia of Pigs May Be Increased by Familiar Pigs—A Behavioural Study with Weaners
Source: Animals (Basel). 2023 Jan 30;13(3):481. doi: 10.3390/ani13030481 (PMC9913420; doi:10.3390/ani13030481)
Supplement: Supplementary file 1 [file animals-13-00481-s001.zip › animals-2129424-supplementary.xlsx]

## Sheet: Sheet1
treatm1	treatm2	treatm3	treatmsoc $	treatmtot $	testnr	colour	pigID	litter	sex	weight9v	weightdifpair	interval	interval2	dooresc	roofesc	wallesc	sumesc	contact	close	agonbeh $	loco	voclowfreq	vochighfreq	binsumesc	binvoclowfreq	binvochighfreq
control	1	.	alone	C1	3	blue	442	1102	f	34	.	1	1	0	0	0	0	.	.	.	3	1	0	0	1	0
control	1	.	alone	C1	3	blue	442	1102	f	34	.	2	1	0	0	0	0	.	.	.	1	1	0	0	1	0
control	1	.	alone	C1	3	blue	442	1102	f	34	.	3	1	0	0	0	0	.	.	.	2	1	0	0	1	0
control	1	.	alone	C1	3	blue	442	1102	f	34	.	4	2	0	0	0	0	.	.	.	2	2	0	0	1	0
control	1	.	alone	C1	3	blue	442	1102	f	34	.	5	2	0	0	0	0	.	.	.	3	1	0	0	1	0
control	1	.	alone	C1	3	blue	442	1102	f	34	.	6	2	0	0	0	0	.	.	.	3	2	0	0	1	0
control	1	.	alone	C1	3	blue	442	1102	f	34	.	7	3	0	0	0	0	.	.	.	2	2	0	0	1	0
control	1	.	alone	C1	3	blue	442	1102	f	34	.	8	3	0	0	0	0	.	.	.	1	1	0	0	1	0
control	1	.	alone	C1	3	blue	442	1102	f	34	.	9	3	0	0	0	0	.	.	.	3	1	0	0	1	0
control	1	.	alone	C1	3	blue	442	1102	f	34	.	10	4	0	0	0	0	.	.	.	0	1	0	0	1	0
control	1	.	alone	C1	3	blue	442	1102	f	34	.	11	4	0	0	0	0	.	.	.	3	2	1	0	1	1
control	1	.	alone	C1	3	blue	442	1102	f	34	.	12	4	0	0	0	0	.	.	.	1	2	0	0	1	0
foam	1	.	alone	F1	5	blue	631	1610	m	29	.	1	1	0	2	0	2	.	.	.	2	2	1	1	1	1
foam	1	.	alone	F1	5	blue	631	1610	m	29	.	2	1	0	0	0	0	.	.	.	1	1	0	0	1	0
foam	1	.	alone	F1	5	blue	631	1610	m	29	.	3	1	0	0	0	0	.	.	.	3	2	1	0	1	1
foam	1	.	alone	F1	5	blue	631	1610	m	29	.	4	2	0	1	0	1	.	.	.	1	0	0	1	0	0
foam	1	.	alone	F1	5	blue	631	1610	m	29	.	5	2	0	0	0	0	.	.	.	2	1	0	0	1	0
foam	1	.	alone	F1	5	blue	631	1610	m	29	.	6	2	0	0	0	0	.	.	.	3	1	0	0	1	0
foam	1	.	alone	F1	5	blue	631	1610	m	29	.	7	3	0	0	0	0	.	.	.	4	1	1	0	1	1
foam	1	.	alone	F1	5	blue	631	1610	m	29	.	8	3	0	3	0	3	.	.	.	5	0	0	1	0	0
foam	1	.	alone	F1	5	blue	631	1610	m	29	.	9	3	0	1	0	1	.	.	.	3	1	0	1	1	0
foam	1	.	alone	F1	5	blue	631	1610	m	29	.	10	4	0	0	0	0	.	.	.	1	1	0	0	1	0
foam	1	.	alone	F1	5	blue	631	1610	m	29	.	11	4	0	1	0	1	.	.	.	5	2	0	1	1	0
foam	1	.	alone	F1	5	blue	631	1610	m	29	.	12	4	0	0	0	0	.	.	.	6	1	2	0	1	1
control	1	.	alone	C1	7	blue	587	1601	f	29	.	1	1	0	0	0	0	.	.	.	2	1	0	0	1	0
control	1	.	alone	C1	7	blue	587	1601	f	29	.	2	1	0	0	0	0	.	.	.	2	1	0	0	1	0
control	1	.	alone	C1	7	blue	587	1601	f	29	.	3	1	0	0	0	0	.	.	.	1	1	0	0	1	0
control	1	.	alone	C1	7	blue	587	1601	f	29	.	4	2	0	1	0	1	.	.	.	2	1	0	1	1	0
control	1	.	alone	C1	7	blue	587	1601	f	29	.	5	2	0	0	0	0	.	.	.	1	1	0	0	1	0
control	1	.	alone	C1	7	blue	587	1601	f	29	.	6	2	0	2	0	2	.	.	.	2	1	0	1	1	0
control	1	.	alone	C1	7	blue	587	1601	f	29	.	7	3	0	2	0	2	.	.	.	0	1	0	1	1	0
control	1	.	alone	C1	7	blue	587	1601	f	29	.	8	3	0	0	0	0	.	.	.	1	0	0	0	0	0
control	1	.	alone	C1	7	blue	587	1601	f	29	.	9	3	0	0	0	0	.	.	.	1	1	0	0	1	0
control	1	.	alone	C1	7	blue	587	1601	f	29	.	10	4	0	1	0	1	.	.	.	1	1	0	1	1	0
control	1	.	alone	C1	7	blue	587	1601	f	29	.	11	4	0	2	0	2	.	.	.	1	1	0	1	1	0
control	1	.	alone	C1	7	blue	587	1601	f	29	.	12	4	0	1	0	1	.	.	.	2	1	0	1	1	0
foam	1	.	alone	F1	8	blue	345	1012	m	17	.	1	1	0	0	0	0	.	.	.	1	1	2	0	1	1
foam	1	.	alone	F1	8	blue	345	1012	m	17	.	2	1	0	0	0	0	.	.	.	5	2	1	0	1	1
foam	1	.	alone	F1	8	blue	345	1012	m	17	.	3	1	0	0	0	0	.	.	.	1	1	0	0	1	0
foam	1	.	alone	F1	8	blue	345	1012	m	17	.	4	2	0	0	0	0	.	.	.	7	0	0	0	0	0
foam	1	.	alone	F1	8	blue	345	1012	m	17	.	5	2	0	0	0	0	.	.	.	0	0	0	0	0	0
foam	1	.	alone	F1	8	blue	345	1012	m	17	.	6	2	0	0	0	0	.	.	.	2	1	0	0	1	0
foam	1	.	alone	F1	8	blue	345	1012	m	17	.	7	3	0	0	0	0	.	.	.	2	1	0	0	1	0
foam	1	.	alone	F1	8	blue	345	1012	m	17	.	8	3	0	1	0	1	.	.	.	1	1	0	1	1	0
foam	1	.	alone	F1	8	blue	345	1012	m	17	.	9	3	0	0	0	0	.	.	.	0	0	0	0	0	0
foam	1	.	alone	F1	8	blue	345	1012	m	17	.	10	4	0	0	0	0	.	.	.	1	1	0	0	1	0
foam	1	.	alone	F1	8	blue	345	1012	m	17	.	11	4	0	0	0	0	.	.	.	0	0	0	0	0	0
foam	1	.	alone	F1	8	blue	345	1012	m	17	.	12	4	0	0	0	0	.	.	.	0	1	0	0	1	0
foam	2	unfam	unfam	F2U	9	blue	727	1403	m	32	2	1	1	0	0	0	0	7	1	no	3	2	0	0	1	0
foam	2	unfam	unfam	F2U	9	green	735	1408	f	30	2	1	1	0	0	0	0	7	1	no	1	2	0	0	1	0
foam	2	unfam	unfam	F2U	9	blue	727	1403	m	32	2	2	1	0	0	0	0	1	1	no	0	2	0	0	1	0
foam	2	unfam	unfam	F2U	9	green	735	1408	f	30	2	2	1	0	0	0	0	1	1	no	0	2	0	0	1	0
foam	2	unfam	unfam	F2U	9	blue	727	1403	m	32	2	3	1	0	0	0	0	7	2	no	2	2	0	0	1	0
foam	2	unfam	unfam	F2U	9	green	735	1408	f	30	2	3	1	0	0	0	0	7	2	no	1	2	0	0	1	0
foam	2	unfam	unfam	F2U	9	blue	727	1403	m	32	2	4	2	0	0	0	0	8	9	no	2	0	0	0	0	0
foam	2	unfam	unfam	F2U	9	green	735	1408	f	30	2	4	2	0	0	0	0	8	9	no	0	0	0	0	0	0
foam	2	unfam	unfam	F2U	9	blue	727	1403	m	32	2	5	2	0	0	0	0	2	10	no	0	1	0	0	1	0
foam	2	unfam	unfam	F2U	9	green	735	1408	f	30	2	5	2	0	0	0	0	2	10	no	0	1	0	0	1	0
foam	2	unfam	unfam	F2U	9	blue	727	1403	m	32	2	6	2	0	0	0	0	10	10	no	0	1	0	0	1	0
foam	2	unfam	unfam	F2U	9	green	735	1408	f	30	2	6	2	0	0	0	0	10	10	no	0	1	0	0	1	0
foam	2	unfam	unfam	F2U	9	blue	727	1403	m	32	2	7	3	0	0	0	0	7	10	no	0	2	0	0	1	0
foam	2	unfam	unfam	F2U	9	green	735	1408	f	30	2	7	3	0	0	0	0	7	10	no	0	2	0	0	1	0
foam	2	unfam	unfam	F2U	9	blue	727	1403	m	32	2	8	3	0	0	0	0	4	10	no	0	1	0	0	1	0
foam	2	unfam	unfam	F2U	9	green	735	1408	f	30	2	8	3	0	0	0	0	4	10	no	0	1	0	0	1	0
foam	2	unfam	unfam	F2U	9	blue	727	1403	m	32	2	9	3	0	0	0	0	3	10	no	0	1	1	0	1	1
foam	2	unfam	unfam	F2U	9	green	735	1408	f	30	2	9	3	0	0	0	0	3	10	no	0	1	1	0	1	1
foam	2	unfam	unfam	F2U	9	blue	727	1403	m	32	2	10	4	0	0	1	1	10	10	no	0	1	0	1	1	0
foam	2	unfam	unfam	F2U	9	green	735	1408	f	30	2	10	4	0	0	0	0	10	10	no	1	1	0	0	1	0
foam	2	unfam	unfam	F2U	9	blue	727	1403	m	32	2	11	4	0	0	0	0	10	10	no	0	1	0	0	1	0
foam	2	unfam	unfam	F2U	9	green	735	1408	f	30	2	11	4	0	0	0	0	10	10	no	0	1	0	0	1	0
foam	2	unfam	unfam	F2U	9	blue	727	1403	m	32	2	12	4	0	0	0	0	4	10	no	1	2	0	0	1	0
foam	2	unfam	unfam	F2U	9	green	735	1408	f	30	2	12	4	0	0	0	0	4	10	no	0	2	0	0	1	0
control	1	.	alone	C1	11	blue	493	1107	m	33	.	1	1	0	0	0	0	.	.	.	1	.	.	0	.	.
control	1	.	alone	C1	11	blue	493	1107	m	33	.	2	1	0	0	0	0	.	.	.	0	.	.	0	.	.
control	1	.	alone	C1	11	blue	493	1107	m	33	.	3	1	0	0	0	0	.	.	.	0	.	.	0	.	.
control	1	.	alone	C1	11	blue	493	1107	m	33	.	4	2	0	0	0	0	.	.	.	4	.	.	0	.	.
control	1	.	alone	C1	11	blue	493	1107	m	33	.	5	2	0	0	0	0	.	.	.	0	.	.	0	.	.
control	1	.	alone	C1	11	blue	493	1107	m	33	.	6	2	0	0	0	0	.	.	.	2	.	.	0	.	.
control	1	.	alone	C1	11	blue	493	1107	m	33	.	7	3	0	0	0	0	.	.	.	1	.	.	0	.	.
control	1	.	alone	C1	11	blue	493	1107	m	33	.	8	3	0	0	0	0	.	.	.	1	.	.	0	.	.
control	1	.	alone	C1	11	blue	493	1107	m	33	.	9	3	0	0	0	0	.	.	.	0	.	.	0	.	.
control	1	.	alone	C1	11	blue	493	1107	m	33	.	10	4	0	0	0	0	.	.	.	2	.	.	0	.	.
control	1	.	alone	C1	11	blue	493	1107	m	33	.	11	4	0	0	0	0	.	.	.	1	.	.	0	.	.
control	1	.	alone	C1	11	blue	493	1107	m	33	.	12	4	0	0	0	0	.	.	.	1	.	.	0	.	.
control	2	fam	fam	C2F	12	blue	683	1603	f	28	8	1	1	0	0	0	0	6	7	unclear	2	0	0	0	0	0
control	2	fam	fam	C2F	12	green	692	1603	m	37	8	1	1	0	0	0	0	6	7	unclear	2	0	0	0	0	0
control	2	fam	fam	C2F	12	blue	683	1603	f	28	8	2	1	0	0	0	0	5	3	unclear	0	1	0	0	1	0
control	2	fam	fam	C2F	12	green	692	1603	m	37	8	2	1	0	0	0	0	5	3	unclear	2	1	0	0	1	0
control	2	fam	fam	C2F	12	blue	683	1603	f	28	8	3	1	0	0	0	0	5	0	unclear	1	0	0	0	0	0
control	2	fam	fam	C2F	12	green	692	1603	m	37	8	3	1	0	0	0	0	5	0	unclear	1	0	0	0	0	0
control	2	fam	fam	C2F	12	blue	683	1603	f	28	8	4	2	0	0	0	0	10	0	unclear	0	0	0	0	0	0
control	2	fam	fam	C2F	12	green	692	1603	m	37	8	4	2	0	0	0	0	10	0	unclear	0	0	0	0	0	0
control	2	fam	fam	C2F	12	blue	683	1603	f	28	8	5	2	0	0	0	0	9	7	unclear	2	1	0	0	1	0
control	2	fam	fam	C2F	12	green	692	1603	m	37	8	5	2	0	0	0	0	9	7	unclear	2	1	0	0	1	0
control	2	fam	fam	C2F	12	blue	683	1603	f	28	8	6	2	0	0	0	0	3	0	unclear	1	1	0	0	1	0
control	2	fam	fam	C2F	12	green	692	1603	m	37	8	6	2	0	0	0	0	3	0	unclear	1	1	0	0	1	0
control	2	fam	fam	C2F	12	blue	683	1603	f	28	8	7	3	0	0	0	0	9	0	unclear	0	1	0	0	1	0
control	2	fam	fam	C2F	12	green	692	1603	m	37	8	7	3	0	0	0	0	9	0	unclear	0	1	0	0	1	0
control	2	fam	fam	C2F	12	blue	683	1603	f	28	8	8	3	0	0	0	0	4	0	unclear	0	1	0	0	1	0
control	2	fam	fam	C2F	12	green	692	1603	m	37	8	8	3	0	0	0	0	4	0	unclear	0	1	0	0	1	0
control	2	fam	fam	C2F	12	blue	683	1603	f	28	8	9	3	0	0	0	0	0	0	unclear	1	1	0	0	1	0
control	2	fam	fam	C2F	12	green	692	1603	m	37	8	9	3	0	0	0	0	0	0	unclear	0	1	0	0	1	0
control	2	fam	fam	C2F	12	blue	683	1603	f	28	8	10	4	0	0	0	0	9	8	unclear	0	1	0	0	1	0
control	2	fam	fam	C2F	12	green	692	1603	m	37	8	10	4	0	0	0	0	9	8	unclear	2	1	0	0	1	0
control	2	fam	fam	C2F	12	blue	683	1603	f	28	8	11	4	0	0	0	0	7	6	unclear	0	1	0	0	1	0
control	2	fam	fam	C2F	12	green	692	1603	m	37	8	11	4	0	0	0	0	7	6	unclear	0	1	0	0	1	0
control	2	fam	fam	C2F	12	blue	683	1603	f	28	8	12	4	0	0	0	0	6	5	unclear	0	1	0	0	1	0
control	2	fam	fam	C2F	12	green	692	1603	m	37	8	12	4	0	0	0	0	6	5	unclear	2	1	0	0	1	0
foam	1	.	alone	F1	13	blue	684	1603	f	36	.	1	1	0	0	0	0	.	.	.	2	2	0	0	1	0
foam	1	.	alone	F1	13	blue	684	1603	f	36	.	2	1	0	0	0	0	.	.	.	0	1	0	0	1	0
foam	1	.	alone	F1	13	blue	684	1603	f	36	.	3	1	0	0	0	0	.	.	.	1	1	0	0	1	0
foam	1	.	alone	F1	13	blue	684	1603	f	36	.	4	2	0	0	0	0	.	.	.	1	0	0	0	0	0
foam	1	.	alone	F1	13	blue	684	1603	f	36	.	5	2	0	0	0	0	.	.	.	3	0	0	0	0	0
foam	1	.	alone	F1	13	blue	684	1603	f	36	.	6	2	0	0	0	0	.	.	.	3	2	1	0	1	1
foam	1	.	alone	F1	13	blue	684	1603	f	36	.	7	3	0	0	1	1	.	.	.	4	0	0	1	0	0
foam	1	.	alone	F1	13	blue	684	1603	f	36	.	8	3	0	1	0	1	.	.	.	4	1	0	1	1	0
foam	1	.	alone	F1	13	blue	684	1603	f	36	.	9	3	0	1	0	1	.	.	.	0	1	0	1	1	0
foam	1	.	alone	F1	13	blue	684	1603	f	36	.	10	4	0	0	0	0	.	.	.	0	0	0	0	0	0
foam	1	.	alone	F1	13	blue	684	1603	f	36	.	11	4	0	0	0	0	.	.	.	0	0	0	0	0	0
foam	1	.	alone	F1	13	blue	684	1603	f	36	.	12	4	0	0	0	0	.	.	.	1	1	0	0	1	0
foam	2	fam	fam	F2F	14	blue	736	1408	f	27	5	1	1	0	0	0	0	9	1	no	1	1	0	0	1	0
foam	2	fam	fam	F2F	14	green	741	1408	m	31	5	1	1	0	0	0	0	9	1	no	1	1	0	0	1	0
foam	2	fam	fam	F2F	14	blue	736	1408	f	27	5	2	1	0	0	0	0	0	0	no	0	0	0	0	0	0
foam	2	fam	fam	F2F	14	green	741	1408	m	31	5	2	1	0	0	0	0	0	0	no	0	0	0	0	0	0
foam	2	fam	fam	F2F	14	blue	736	1408	f	27	5	3	1	0	0	0	0	0	3	no	1	1	0	0	1	0
foam	2	fam	fam	F2F	14	green	741	1408	m	31	5	3	1	0	0	0	0	0	3	no	1	1	0	0	1	0
foam	2	fam	fam	F2F	14	blue	736	1408	f	27	5	4	2	0	0	0	0	4	2	no	2	0	0	0	0	0
foam	2	fam	fam	F2F	14	green	741	1408	m	31	5	4	2	0	0	0	0	4	2	no	1	0	0	0	0	0
foam	2	fam	fam	F2F	14	blue	736	1408	f	27	5	5	2	0	0	0	0	8	6	no	0	1	0	0	1	0
foam	2	fam	fam	F2F	14	green	741	1408	m	31	5	5	2	0	0	0	0	8	6	no	0	1	0	0	1	0
foam	2	fam	fam	F2F	14	blue	736	1408	f	27	5	6	2	0	0	0	0	10	9	no	2	2	0	0	1	0
foam	2	fam	fam	F2F	14	green	741	1408	m	31	5	6	2	0	0	0	0	10	9	no	4	2	0	0	1	0
foam	2	fam	fam	F2F	14	blue	736	1408	f	27	5	7	3	0	1	0	1	10	10	no	0	1	1	1	1	1
foam	2	fam	fam	F2F	14	green	741	1408	m	31	5	7	3	0	0	0	0	10	10	no	3	1	1	0	1	1
foam	2	fam	fam	F2F	14	blue	736	1408	f	27	5	8	3	0	0	0	0	9	8	no	2	1	1	0	1	1
foam	2	fam	fam	F2F	14	green	741	1408	m	31	5	8	3	0	0	0	0	9	8	no	3	1	1	0	1	1
foam	2	fam	fam	F2F	14	blue	736	1408	f	27	5	9	3	1	1	0	2	7	9	no	2	2	1	1	1	1
foam	2	fam	fam	F2F	14	green	741	1408	m	31	5	9	3	0	0	0	0	7	9	no	2	2	1	0	1	1
foam	2	fam	fam	F2F	14	blue	736	1408	f	27	5	10	4	0	0	0	0	5	10	no	4	2	1	0	1	1
foam	2	fam	fam	F2F	14	green	741	1408	m	31	5	10	4	0	0	0	0	5	10	no	1	2	1	0	1	1
foam	2	fam	fam	F2F	14	blue	736	1408	f	27	5	11	4	1	1	0	2	2	3	no	1	1	1	1	1	1
foam	2	fam	fam	F2F	14	green	741	1408	m	31	5	11	4	0	0	0	0	2	3	no	0	1	1	0	1	1
foam	2	fam	fam	F2F	14	blue	736	1408	f	27	5	12	4	0	0	0	0	2	0	no	2	1	0	0	1	0
foam	2	fam	fam	F2F	14	green	741	1408	m	31	5	12	4	0	0	0	0	2	0	no	0	1	0	0	1	0
control	1	.	alone	C1	17	blue	632	1610	m	28	.	1	1	0	0	0	0	.	.	.	1	2	1	0	1	1
control	1	.	alone	C1	17	blue	632	1610	m	28	.	2	1	0	2	0	2	.	.	.	1	2	2	1	1	1
control	1	.	alone	C1	17	blue	632	1610	m	28	.	3	1	0	1	0	1	.	.	.	3	2	2	1	1	1
control	1	.	alone	C1	17	blue	632	1610	m	28	.	4	2	0	0	0	0	.	.	.	4	2	1	0	1	1
control	1	.	alone	C1	17	blue	632	1610	m	28	.	5	2	0	1	1	2	.	.	.	1	1	1	1	1	1
control	1	.	alone	C1	17	blue	632	1610	m	28	.	6	2	0	1	0	1	.	.	.	4	1	2	1	1	1
control	1	.	alone	C1	17	blue	632	1610	m	28	.	7	3	0	2	0	2	.	.	.	3	2	0	1	1	0
control	1	.	alone	C1	17	blue	632	1610	m	28	.	8	3	0	2	0	2	.	.	.	2	2	1	1	1	1
control	1	.	alone	C1	17	blue	632	1610	m	28	.	9	3	0	0	0	0	.	.	.	1	2	1	0	1	1
control	1	.	alone	C1	17	blue	632	1610	m	28	.	10	4	0	2	0	2	.	.	.	3	2	0	1	1	0
control	1	.	alone	C1	17	blue	632	1610	m	28	.	11	4	0	0	0	0	.	.	.	1	2	0	0	1	0
control	1	.	alone	C1	17	blue	632	1610	m	28	.	12	4	0	0	0	0	.	.	.	3	1	1	0	1	1
control	2	unfam	unfam	C2U	18	blue	455	1102	m	37	5	1	1	0	0	0	0	4	5	no	2	1	0	0	1	0
control	2	unfam	unfam	C2U	18	green	462	1101	f	32	5	1	1	0	0	0	0	4	5	no	3	1	0	0	1	0
control	2	unfam	unfam	C2U	18	blue	455	1102	m	37	5	2	1	0	0	0	0	10	1	no	0	0	0	0	0	0
control	2	unfam	unfam	C2U	18	green	462	1101	f	32	5	2	1	0	0	0	0	10	1	no	1	0	0	0	0	0
control	2	unfam	unfam	C2U	18	blue	455	1102	m	37	5	3	1	0	0	0	0	10	9	no	1	1	0	0	1	0
control	2	unfam	unfam	C2U	18	green	462	1101	f	32	5	3	1	0	0	0	0	10	9	no	3	1	0	0	1	0
control	2	unfam	unfam	C2U	18	blue	455	1102	m	37	5	4	2	0	0	0	0	7	8	no	0	1	0	0	1	0
control	2	unfam	unfam	C2U	18	green	462	1101	f	32	5	4	2	0	0	0	0	7	8	no	2	1	0	0	1	0
control	2	unfam	unfam	C2U	18	blue	455	1102	m	37	5	5	2	0	0	0	0	10	10	no	0	1	0	0	1	0
control	2	unfam	unfam	C2U	18	green	462	1101	f	32	5	5	2	0	0	0	0	10	10	no	1	1	0	0	1	0
control	2	unfam	unfam	C2U	18	blue	455	1102	m	37	5	6	2	0	0	0	0	10	10	no	0	0	0	0	0	0
control	2	unfam	unfam	C2U	18	green	462	1101	f	32	5	6	2	0	0	0	0	10	10	no	0	0	0	0	0	0
control	2	unfam	unfam	C2U	18	blue	455	1102	m	37	5	7	3	0	0	0	0	7	10	no	0	1	0	0	1	0
control	2	unfam	unfam	C2U	18	green	462	1101	f	32	5	7	3	0	0	0	0	7	10	no	0	1	0	0	1	0
control	2	unfam	unfam	C2U	18	blue	455	1102	m	37	5	8	3	0	0	0	0	10	10	no	2	1	1	0	1	1
control	2	unfam	unfam	C2U	18	green	462	1101	f	32	5	8	3	0	0	0	0	10	10	no	1	1	1	0	1	1
control	2	unfam	unfam	C2U	18	blue	455	1102	m	37	5	9	3	0	0	0	0	6	8	no	1	1	0	0	1	0
control	2	unfam	unfam	C2U	18	green	462	1101	f	32	5	9	3	0	0	0	0	6	8	no	4	1	0	0	1	0
control	2	unfam	unfam	C2U	18	blue	455	1102	m	37	5	10	4	0	0	0	0	7	10	no	1	1	1	0	1	1
control	2	unfam	unfam	C2U	18	green	462	1101	f	32	5	10	4	0	0	0	0	7	10	no	2	1	1	0	1	1
control	2	unfam	unfam	C2U	18	blue	455	1102	m	37	5	11	4	0	0	0	0	6	5	no	0	1	2	0	1	1
control	2	unfam	unfam	C2U	18	green	462	1101	f	32	5	11	4	0	0	0	0	6	5	no	4	1	2	0	1	1
control	2	unfam	unfam	C2U	18	blue	455	1102	m	37	5	12	4	0	0	0	0	2	10	no	0	1	0	0	1	0
control	2	unfam	unfam	C2U	18	green	462	1101	f	32	5	12	4	0	0	0	0	2	10	no	0	1	0	0	1	0
foam	1	.	alone	F1	19	blue	622	1610	f	26	.	1	1	0	0	0	0	.	.	.	1	1	0	0	1	0
foam	1	.	alone	F1	19	blue	622	1610	f	26	.	2	1	0	0	0	0	.	.	.	2	1	0	0	1	0
foam	1	.	alone	F1	19	blue	622	1610	f	26	.	3	1	0	0	0	0	.	.	.	0	0	0	0	0	0
foam	1	.	alone	F1	19	blue	622	1610	f	26	.	4	2	0	0	0	0	.	.	.	3	0	0	0	0	0
foam	1	.	alone	F1	19	blue	622	1610	f	26	.	5	2	0	0	0	0	.	.	.	2	0	0	0	0	0
foam	1	.	alone	F1	19	blue	622	1610	f	26	.	6	2	0	0	1	1	.	.	.	3	0	0	1	0	0
foam	1	.	alone	F1	19	blue	622	1610	f	26	.	7	3	0	2	0	2	.	.	.	2	0	0	1	0	0
foam	1	.	alone	F1	19	blue	622	1610	f	26	.	8	3	0	2	0	2	.	.	.	3	0	0	1	0	0
foam	1	.	alone	F1	19	blue	622	1610	f	26	.	9	3	0	0	0	0	.	.	.	0	0	0	0	0	0
foam	1	.	alone	F1	19	blue	622	1610	f	26	.	10	4	0	1	0	1	.	.	.	2	0	0	1	0	0
foam	1	.	alone	F1	19	blue	622	1610	f	26	.	11	4	0	0	0	0	.	.	.	1	0	0	0	0	0
foam	1	.	alone	F1	19	blue	622	1610	f	26	.	12	4	0	0	0	0	.	.	.	0	0	0	0	0	0
control	1	.	alone	C1	21	blue	479	1107	f	30	.	1	1	0	0	0	0	.	.	.	1	2	1	0	1	1
control	1	.	alone	C1	21	blue	479	1107	f	30	.	2	1	0	0	0	0	.	.	.	3	2	2	0	1	1
control	1	.	alone	C1	21	blue	479	1107	f	30	.	3	1	0	0	0	0	.	.	.	1	1	0	0	1	0
control	1	.	alone	C1	21	blue	479	1107	f	30	.	4	2	0	0	0	0	.	.	.	3	2	2	0	1	1
control	1	.	alone	C1	21	blue	479	1107	f	30	.	5	2	0	0	0	0	.	.	.	1	2	0	0	1	0
control	1	.	alone	C1	21	blue	479	1107	f	30	.	6	2	0	0	0	0	.	.	.	1	2	0	0	1	0
control	1	.	alone	C1	21	blue	479	1107	f	30	.	7	3	0	0	0	0	.	.	.	1	1	0	0	1	0
control	1	.	alone	C1	21	blue	479	1107	f	30	.	8	3	0	0	0	0	.	.	.	2	2	0	0	1	0
control	1	.	alone	C1	21	blue	479	1107	f	30	.	9	3	0	0	0	0	.	.	.	1	2	1	0	1	1
control	1	.	alone	C1	21	blue	479	1107	f	30	.	10	4	0	0	0	0	.	.	.	2	2	0	0	1	0
control	1	.	alone	C1	21	blue	479	1107	f	30	.	11	4	0	0	0	0	.	.	.	1	2	1	0	1	1
control	1	.	alone	C1	21	blue	479	1107	f	30	.	12	4	0	0	0	0	.	.	.	0	2	1	0	1	1
control	2	fam	fam	C2F	22	blue	586	1601	f	22	4	1	1	0	0	0	0	1	5	no	1	2	2	0	1	1
control	2	fam	fam	C2F	22	green	598	1601	m	26	4	1	1	0	0	0	0	1	5	no	3	2	2	0	1	1
control	2	fam	fam	C2F	22	blue	586	1601	f	22	4	2	1	0	0	0	0	4	8	no	3	1	1	0	1	1
control	2	fam	fam	C2F	22	green	598	1601	m	26	4	2	1	0	0	0	0	4	8	no	3	1	1	0	1	1
control	2	fam	fam	C2F	22	blue	586	1601	f	22	4	3	1	0	0	0	0	5	5	no	3	2	2	0	1	1
control	2	fam	fam	C2F	22	green	598	1601	m	26	4	3	1	0	0	0	0	5	5	no	5	2	2	0	1	1
control	2	fam	fam	C2F	22	blue	586	1601	f	22	4	4	2	0	0	0	0	9	9	no	4	2	2	0	1	1
control	2	fam	fam	C2F	22	green	598	1601	m	26	4	4	2	0	0	0	0	9	9	no	1	2	2	0	1	1
control	2	fam	fam	C2F	22	blue	586	1601	f	22	4	5	2	0	3	0	3	0	4	no	2	2	2	1	1	1
control	2	fam	fam	C2F	22	green	598	1601	m	26	4	5	2	0	0	0	0	0	4	no	2	2	2	0	1	1
control	2	fam	fam	C2F	22	blue	586	1601	f	22	4	6	2	0	1	0	1	4	8	no	4	2	0	1	1	0
control	2	fam	fam	C2F	22	green	598	1601	m	26	4	6	2	0	0	0	0	4	8	no	2	2	0	0	1	0
control	2	fam	fam	C2F	22	blue	586	1601	f	22	4	7	3	1	0	0	1	4	7	no	1	2	2	1	1	1
control	2	fam	fam	C2F	22	green	598	1601	m	26	4	7	3	0	0	0	0	4	7	no	3	2	2	0	1	1
control	2	fam	fam	C2F	22	blue	586	1601	f	22	4	8	3	0	1	0	1	5	6	no	3	2	2	1	1	1
control	2	fam	fam	C2F	22	green	598	1601	m	26	4	8	3	0	0	0	0	5	6	no	4	2	2	0	1	1
control	2	fam	fam	C2F	22	blue	586	1601	f	22	4	9	3	0	1	0	1	3	6	no	1	2	2	1	1	1
control	2	fam	fam	C2F	22	green	598	1601	m	26	4	9	3	0	0	0	0	3	6	no	3	2	2	0	1	1
control	2	fam	fam	C2F	22	blue	586	1601	f	22	4	10	4	2	2	0	4	4	10	no	5	2	2	1	1	1
control	2	fam	fam	C2F	22	green	598	1601	m	26	4	10	4	0	0	0	0	4	10	no	2	2	2	0	1	1
control	2	fam	fam	C2F	22	blue	586	1601	f	22	4	11	4	0	1	0	1	3	10	no	3	1	2	1	1	1
control	2	fam	fam	C2F	22	green	598	1601	m	26	4	11	4	0	0	0	0	3	10	no	1	1	2	0	1	1
control	2	fam	fam	C2F	22	blue	586	1601	f	22	4	12	4	0	0	0	0	4	3	no	2	2	2	0	1	1
control	2	fam	fam	C2F	22	green	598	1601	m	26	4	12	4	0	0	1	1	4	3	no	3	2	2	1	1	1
control	1	.	alone	C1	24	blue	306	1005	m	36	.	1	1	0	0	0	0	.	.	.	2	2	2	0	1	1
control	1	.	alone	C1	24	blue	306	1005	m	36	.	2	1	0	1	0	1	.	.	.	0	1	1	1	1	1
control	1	.	alone	C1	24	blue	306	1005	m	36	.	3	1	0	0	0	0	.	.	.	1	1	1	0	1	1
control	1	.	alone	C1	24	blue	306	1005	m	36	.	4	2	0	0	0	0	.	.	.	1	1	1	0	1	1
control	1	.	alone	C1	24	blue	306	1005	m	36	.	5	2	0	0	0	0	.	.	.	3	1	2	0	1	1
control	1	.	alone	C1	24	blue	306	1005	m	36	.	6	2	0	0	0	0	.	.	.	2	2	2	0	1	1
control	1	.	alone	C1	24	blue	306	1005	m	36	.	7	3	0	0	0	0	.	.	.	0	0	2	0	0	1
control	1	.	alone	C1	24	blue	306	1005	m	36	.	8	3	0	0	0	0	.	.	.	1	1	1	0	1	1
control	1	.	alone	C1	24	blue	306	1005	m	36	.	9	3	0	0	1	1	.	.	.	2	1	2	1	1	1
control	1	.	alone	C1	24	blue	306	1005	m	36	.	10	4	0	0	0	0	.	.	.	3	1	2	0	1	1
control	1	.	alone	C1	24	blue	306	1005	m	36	.	11	4	0	0	0	0	.	.	.	1	2	2	0	1	1
control	1	.	alone	C1	24	blue	306	1005	m	36	.	12	4	0	0	0	0	.	.	.	1	1	2	0	1	1
control	2	fam	fam	C2F	25	blue	733	1408	f	31	1	1	1	0	0	0	0	5	3	no	2	1	0	0	1	0
control	2	fam	fam	C2F	25	green	745	1408	m	30	1	1	1	0	0	0	0	5	3	no	2	1	0	0	1	0
control	2	fam	fam	C2F	25	blue	733	1408	f	31	1	2	1	0	0	0	0	5	10	no	0	0	0	0	0	0
control	2	fam	fam	C2F	25	green	745	1408	m	30	1	2	1	0	0	0	0	5	10	no	0	0	0	0	0	0
control	2	fam	fam	C2F	25	blue	733	1408	f	31	1	3	1	0	0	0	0	2	5	no	0	2	0	0	1	0
control	2	fam	fam	C2F	25	green	745	1408	m	30	1	3	1	0	0	0	0	2	5	no	2	2	0	0	1	0
control	2	fam	fam	C2F	25	blue	733	1408	f	31	1	4	2	0	0	0	0	10	9	no	2	2	0	0	1	0
control	2	fam	fam	C2F	25	green	745	1408	m	30	1	4	2	0	0	0	0	10	9	no	3	2	0	0	1	0
control	2	fam	fam	C2F	25	blue	733	1408	f	31	1	5	2	0	0	0	0	4	6	no	0	2	0	0	1	0
control	2	fam	fam	C2F	25	green	745	1408	m	30	1	5	2	0	0	0	0	4	6	no	2	2	0	0	1	0
control	2	fam	fam	C2F	25	blue	733	1408	f	31	1	6	2	0	0	0	0	3	0	no	1	2	0	0	1	0
control	2	fam	fam	C2F	25	green	745	1408	m	30	1	6	2	0	0	0	0	3	0	no	1	2	0	0	1	0
control	2	fam	fam	C2F	25	blue	733	1408	f	31	1	7	3	0	0	0	0	1	2	no	0	1	1	0	1	1
control	2	fam	fam	C2F	25	green	745	1408	m	30	1	7	3	0	0	0	0	1	2	no	2	1	1	0	1	1
control	2	fam	fam	C2F	25	blue	733	1408	f	31	1	8	3	0	0	0	0	7	4	no	2	2	1	0	1	1
control	2	fam	fam	C2F	25	green	745	1408	m	30	1	8	3	0	0	0	0	7	4	no	1	2	1	0	1	1
control	2	fam	fam	C2F	25	blue	733	1408	f	31	1	9	3	0	0	0	0	10	0	no	1	2	1	0	1	1
control	2	fam	fam	C2F	25	green	745	1408	m	30	1	9	3	0	0	0	0	10	0	no	1	2	1	0	1	1
control	2	fam	fam	C2F	25	blue	733	1408	f	31	1	10	4	0	0	0	0	6	0	no	1	2	1	0	1	1
control	2	fam	fam	C2F	25	green	745	1408	m	30	1	10	4	0	0	0	0	6	0	no	2	2	1	0	1	1
control	2	fam	fam	C2F	25	blue	733	1408	f	31	1	11	4	0	0	0	0	3	0	no	0	0	0	0	0	0
control	2	fam	fam	C2F	25	green	745	1408	m	30	1	11	4	0	0	0	0	3	0	no	0	0	0	0	0	0
control	2	fam	fam	C2F	25	blue	733	1408	f	31	1	12	4	0	0	0	0	5	0	no	1	2	1	0	1	1
control	2	fam	fam	C2F	25	green	745	1408	m	30	1	12	4	0	0	0	0	5	0	no	0	2	1	0	1	1
foam	2	unfam	unfam	F2U	29	blue	453	1102	m	30	7	1	1	0	0	0	0	0	8	no	1	1	0	0	1	0
foam	2	unfam	unfam	F2U	29	green	477	1107	f	38	7	1	1	0	0	0	0	0	8	no	2	1	0	0	1	0
foam	2	unfam	unfam	F2U	29	blue	453	1102	m	30	7	2	1	0	0	0	0	1	10	no	2	2	0	0	1	0
foam	2	unfam	unfam	F2U	29	green	477	1107	f	38	7	2	1	0	0	0	0	1	10	no	2	2	0	0	1	0
foam	2	unfam	unfam	F2U	29	blue	453	1102	m	30	7	3	1	0	0	0	0	7	9	no	3	2	0	0	1	0
foam	2	unfam	unfam	F2U	29	green	477	1107	f	38	7	3	1	0	0	0	0	7	9	no	1	2	0	0	1	0
foam	2	unfam	unfam	F2U	29	blue	453	1102	m	30	7	4	2	0	0	0	0	5	8	no	4	1	0	0	1	0
foam	2	unfam	unfam	F2U	29	green	477	1107	f	38	7	4	2	0	0	0	0	5	8	no	1	1	0	0	1	0
foam	2	unfam	unfam	F2U	29	blue	453	1102	m	30	7	5	2	0	0	0	0	6	7	no	2	2	0	0	1	0
foam	2	unfam	unfam	F2U	29	green	477	1107	f	38	7	5	2	0	0	0	0	6	7	no	2	2	0	0	1	0
foam	2	unfam	unfam	F2U	29	blue	453	1102	m	30	7	6	2	0	0	0	0	8	9	no	0	2	0	0	1	0
foam	2	unfam	unfam	F2U	29	green	477	1107	f	38	7	6	2	0	0	0	0	8	9	no	3	2	0	0	1	0
foam	2	unfam	unfam	F2U	29	blue	453	1102	m	30	7	7	3	0	0	0	0	6	7	no	1	2	1	0	1	1
foam	2	unfam	unfam	F2U	29	green	477	1107	f	38	7	7	3	0	0	0	0	6	7	no	1	2	1	0	1	1
foam	2	unfam	unfam	F2U	29	blue	453	1102	m	30	7	8	3	0	0	0	0	6	10	no	2	2	0	0	1	0
foam	2	unfam	unfam	F2U	29	green	477	1107	f	38	7	8	3	0	0	0	0	6	10	no	1	2	0	0	1	0
foam	2	unfam	unfam	F2U	29	blue	453	1102	m	30	7	9	3	0	0	0	0	4	4	no	6	2	1	0	1	1
foam	2	unfam	unfam	F2U	29	green	477	1107	f	38	7	9	3	0	1	0	0	4	4	no	5	2	1	0	1	1
foam	2	unfam	unfam	F2U	29	blue	453	1102	m	30	7	10	4	0	3	0	0	3	6	no	4	2	1	0	1	1
foam	2	unfam	unfam	F2U	29	green	477	1107	f	38	7	10	4	0	0	0	0	3	6	no	0	2	1	0	1	1
foam	2	unfam	unfam	F2U	29	blue	453	1102	m	30	7	11	4	0	0	0	0	4	2	no	1	2	0	0	1	0
foam	2	unfam	unfam	F2U	29	green	477	1107	f	38	7	11	4	0	0	0	0	4	2	no	0	2	0	0	1	0
foam	2	unfam	unfam	F2U	29	blue	453	1102	m	30	7	12	4	0	0	0	0	1	0	no	0	1	0	0	1	0
foam	2	unfam	unfam	F2U	29	green	477	1107	f	38	7	12	4	0	0	0	0	1	0	no	1	1	0	0	1	0
foam	2	fam	fam	F2F	32	blue	795	1407	f	28	6	1	1	0	0	0	0	5	6	no	2	2	0	0	1	0
foam	2	fam	fam	F2F	32	green	802	1407	m	33	6	1	1	0	0	0	0	5	6	no	2	2	0	0	1	0
foam	2	fam	fam	F2F	32	blue	795	1407	f	28	6	2	1	0	0	0	0	5	7	no	1	1	0	0	1	0
foam	2	fam	fam	F2F	32	green	802	1407	m	33	6	2	1	0	0	0	0	5	7	no	1	1	0	0	1	0
foam	2	fam	fam	F2F	32	blue	795	1407	f	28	6	3	1	0	0	0	0	4	2	no	2	2	0	0	1	0
foam	2	fam	fam	F2F	32	green	802	1407	m	33	6	3	1	0	0	0	0	4	2	no	1	2	0	0	1	0
foam	2	fam	fam	F2F	32	blue	795	1407	f	28	6	4	2	0	0	0	0	4	8	no	1	0	0	0	0	0
foam	2	fam	fam	F2F	32	green	802	1407	m	33	6	4	2	0	0	0	0	4	8	no	1	0	0	0	0	0
foam	2	fam	fam	F2F	32	blue	795	1407	f	28	6	5	2	0	0	0	0	10	10	no	0	0	0	0	0	0
foam	2	fam	fam	F2F	32	green	802	1407	m	33	6	5	2	0	0	0	0	10	10	no	0	0	0	0	0	0
foam	2	fam	fam	F2F	32	blue	795	1407	f	28	6	6	2	0	0	0	0	10	10	no	1	1	0	0	1	0
foam	2	fam	fam	F2F	32	green	802	1407	m	33	6	6	2	0	0	0	0	10	10	no	1	1	0	0	1	0
foam	2	fam	fam	F2F	32	blue	795	1407	f	28	6	7	3	0	0	0	0	9	10	no	1	1	0	0	1	0
foam	2	fam	fam	F2F	32	green	802	1407	m	33	6	7	3	0	0	0	0	9	10	no	0	1	0	0	1	0
foam	2	fam	fam	F2F	32	blue	795	1407	f	28	6	8	3	0	0	0	0	10	7	no	1	2	0	0	1	0
foam	2	fam	fam	F2F	32	green	802	1407	m	33	6	8	3	0	0	0	0	10	7	no	0	2	0	0	1	0
foam	2	fam	fam	F2F	32	blue	795	1407	f	28	6	9	3	0	2	0	2	8	1	no	3	1	0	1	1	0
foam	2	fam	fam	F2F	32	green	802	1407	m	33	6	9	3	0	0	0	0	8	1	no	0	1	0	0	1	0
foam	2	fam	fam	F2F	32	blue	795	1407	f	28	6	10	4	0	0	0	0	1	3	no	4	1	1	0	1	1
foam	2	fam	fam	F2F	32	green	802	1407	m	33	6	10	4	0	0	0	0	1	3	no	0	1	1	0	1	1
foam	2	fam	fam	F2F	32	blue	795	1407	f	28	6	11	4	0	0	0	0	0	0	no	1	0	1	0	0	1
foam	2	fam	fam	F2F	32	green	802	1407	m	33	6	11	4	0	0	0	0	0	0	no	0	0	1	0	0	1
foam	2	fam	fam	F2F	32	blue	795	1407	f	28	6	12	4	0	0	0	0	1	5	no	0	1	0	0	1	0
foam	2	fam	fam	F2F	32	green	802	1407	m	33	6	12	4	0	0	0	0	1	5	no	0	1	0	0	1	0
control	1	.	alone	C1	34	blue	299	1005	f	32	.	1	1	0	0	0	0	.	.	.	1	1	0	0	1	0
control	1	.	alone	C1	34	blue	299	1005	f	32	.	2	1	0	2	0	2	.	.	.	3	1	0	1	1	0
control	1	.	alone	C1	34	blue	299	1005	f	32	.	3	1	0	0	0	0	.	.	.	1	1	0	0	1	0
control	1	.	alone	C1	34	blue	299	1005	f	32	.	4	2	0	0	0	0	.	.	.	0	0	0	0	0	0
control	1	.	alone	C1	34	blue	299	1005	f	32	.	5	2	0	3	0	3	.	.	.	2	1	0	1	1	0
control	1	.	alone	C1	34	blue	299	1005	f	32	.	6	2	0	0	0	0	.	.	.	1	1	0	0	1	0
control	1	.	alone	C1	34	blue	299	1005	f	32	.	7	3	0	0	0	0	.	.	.	0	0	0	0	0	0
control	1	.	alone	C1	34	blue	299	1005	f	32	.	8	3	0	0	0	0	.	.	.	0	0	0	0	0	0
control	1	.	alone	C1	34	blue	299	1005	f	32	.	9	3	0	0	0	0	.	.	.	1	1	0	0	1	0
control	1	.	alone	C1	34	blue	299	1005	f	32	.	10	4	0	0	0	0	.	.	.	3	1	0	0	1	0
control	1	.	alone	C1	34	blue	299	1005	f	32	.	11	4	0	2	0	2	.	.	.	3	1	0	1	1	0
control	1	.	alone	C1	34	blue	299	1005	f	32	.	12	4	0	1	0	1	.	.	.	2	1	0	1	1	0
foam	2	fam	fam	F2F	35	blue	685	1603	f	30	11	1	1	0	0	0	0	0	0	no	0	0	0	0	0	0
foam	2	fam	fam	F2F	35	green	690	1603	m	41	11	1	1	0	0	0	0	0	0	no	0	0	0	0	0	0
foam	2	fam	fam	F2F	35	blue	685	1603	f	30	11	2	1	0	0	0	0	3	2	no	2	1	0	0	1	0
foam	2	fam	fam	F2F	35	green	690	1603	m	41	11	2	1	0	0	0	0	3	2	no	0	1	0	0	1	0
foam	2	fam	fam	F2F	35	blue	685	1603	f	30	11	3	1	0	0	0	0	5	6	no	2	1	0	0	1	0
foam	2	fam	fam	F2F	35	green	690	1603	m	41	11	3	1	0	0	0	0	5	6	no	1	1	0	0	1	0
foam	2	fam	fam	F2F	35	blue	685	1603	f	30	11	4	2	0	0	0	0	5	5	no	1	0	0	0	0	0
foam	2	fam	fam	F2F	35	green	690	1603	m	41	11	4	2	0	0	0	0	5	5	no	1	0	0	0	0	0
foam	2	fam	fam	F2F	35	blue	685	1603	f	30	11	5	2	0	0	0	0	3	0	no	2	0	0	0	0	0
foam	2	fam	fam	F2F	35	green	690	1603	m	41	11	5	2	0	0	0	0	3	0	no	0	0	0	0	0	0
foam	2	fam	fam	F2F	35	blue	685	1603	f	30	11	6	2	0	0	0	0	1	9	no	0	1	0	0	1	0
foam	2	fam	fam	F2F	35	green	690	1603	m	41	11	6	2	0	0	0	0	1	9	no	0	1	0	0	1	0
foam	2	fam	fam	F2F	35	blue	685	1603	f	30	11	7	3	0	0	0	0	6	9	no	0	1	0	0	1	0
foam	2	fam	fam	F2F	35	green	690	1603	m	41	11	7	3	0	0	0	0	6	9	no	1	1	0	0	1	0
foam	2	fam	fam	F2F	35	blue	685	1603	f	30	11	8	3	0	0	0	0	7	7	no	0	1	0	0	1	0
foam	2	fam	fam	F2F	35	green	690	1603	m	41	11	8	3	0	0	0	0	7	7	no	1	1	0	0	1	0
foam	2	fam	fam	F2F	35	blue	685	1603	f	30	11	9	3	0	0	0	0	0	9	no	0	0	0	0	0	0
foam	2	fam	fam	F2F	35	green	690	1603	m	41	11	9	3	0	0	0	0	0	9	no	0	0	0	0	0	0
foam	2	fam	fam	F2F	35	blue	685	1603	f	30	11	10	4	0	0	0	0	0	10	no	0	1	0	0	1	0
foam	2	fam	fam	F2F	35	green	690	1603	m	41	11	10	4	0	0	0	0	0	10	no	0	1	0	0	1	0
foam	2	fam	fam	F2F	35	blue	685	1603	f	30	11	11	4	0	0	0	0	0	10	no	0	0	0	0	0	0
foam	2	fam	fam	F2F	35	green	690	1603	m	41	11	11	4	0	0	0	0	0	10	no	0	0	0	0	0	0
foam	2	fam	fam	F2F	35	blue	685	1603	f	30	11	12	4	0	0	0	0	0	10	no	0	1	0	0	1	0
foam	2	fam	fam	F2F	35	green	690	1603	m	41	11	12	4	0	0	0	0	0	10	no	0	1	0	0	1	0
foam	1	.	alone	F1	36	blue	480	1107	f	31	.	1	1	0	0	1	1	.	.	.	3	2	2	1	1	1
foam	1	.	alone	F1	36	blue	480	1107	f	31	.	2	1	0	0	0	0	.	.	.	1	2	1	0	1	1
foam	1	.	alone	F1	36	blue	480	1107	f	31	.	3	1	0	0	0	0	.	.	.	3	2	2	0	1	1
foam	1	.	alone	F1	36	blue	480	1107	f	31	.	4	2	0	0	0	0	.	.	.	1	1	0	0	1	0
foam	1	.	alone	F1	36	blue	480	1107	f	31	.	5	2	0	0	0	0	.	.	.	2	0	0	0	0	0
foam	1	.	alone	F1	36	blue	480	1107	f	31	.	6	2	0	0	0	0	.	.	.	1	1	0	0	1	0
foam	1	.	alone	F1	36	blue	480	1107	f	31	.	7	3	0	0	1	1	.	.	.	2	1	0	1	1	0
foam	1	.	alone	F1	36	blue	480	1107	f	31	.	8	3	0	3	1	4	.	.	.	2	0	1	1	0	1
foam	1	.	alone	F1	36	blue	480	1107	f	31	.	9	3	0	7	0	7	.	.	.	5	0	0	1	0	0
foam	1	.	alone	F1	36	blue	480	1107	f	31	.	10	4	0	0	0	0	.	.	.	0	1	0	0	1	0
foam	1	.	alone	F1	36	blue	480	1107	f	31	.	11	4	0	0	0	0	.	.	.	0	1	0	0	1	0
foam	1	.	alone	F1	36	blue	480	1107	f	31	.	12	4	0	0	0	0	.	.	.	0	1	0	0	1	0
foam	2	fam	fam	F2F	38	blue	585	1601	f	21	14	1	1	0	0	0	0	5	6	no	1	0	0	0	0	0
foam	2	fam	fam	F2F	38	green	594	1601	m	34	14	1	1	0	0	0	0	5	6	no	0	0	0	0	0	0
foam	2	fam	fam	F2F	38	blue	585	1601	f	21	14	2	1	0	0	0	0	3	7	no	0	0	0	0	0	0
foam	2	fam	fam	F2F	38	green	594	1601	m	34	14	2	1	0	0	0	0	3	7	no	0	0	0	0	0	0
foam	2	fam	fam	F2F	38	blue	585	1601	f	21	14	3	1	0	0	0	0	6	3	no	0	1	0	0	1	0
foam	2	fam	fam	F2F	38	green	594	1601	m	34	14	3	1	0	0	0	0	6	3	no	0	1	0	0	1	0
foam	2	fam	fam	F2F	38	blue	585	1601	f	21	14	4	2	0	0	0	0	4	4	no	4	1	0	0	1	0
foam	2	fam	fam	F2F	38	green	594	1601	m	34	14	4	2	0	0	0	0	4	4	no	2	1	0	0	1	0
foam	2	fam	fam	F2F	38	blue	585	1601	f	21	14	5	2	0	0	0	0	8	6	no	2	1	0	0	1	0
foam	2	fam	fam	F2F	38	green	594	1601	m	34	14	5	2	0	0	0	0	8	6	no	3	1	0	0	1	0
foam	2	fam	fam	F2F	38	blue	585	1601	f	21	14	6	2	0	0	0	0	10	10	no	0	0	0	0	0	0
foam	2	fam	fam	F2F	38	green	594	1601	m	34	14	6	2	0	0	0	0	10	10	no	0	0	0	0	0	0
foam	2	fam	fam	F2F	38	blue	585	1601	f	21	14	7	3	0	0	0	0	9	10	no	1	1	0	0	1	0
foam	2	fam	fam	F2F	38	green	594	1601	m	34	14	7	3	0	0	0	0	9	10	no	1	1	0	0	1	0
foam	2	fam	fam	F2F	38	blue	585	1601	f	21	14	8	3	0	0	0	0	7	10	no	1	1	1	0	1	1
foam	2	fam	fam	F2F	38	green	594	1601	m	34	14	8	3	0	0	0	0	7	10	no	2	1	1	0	1	1
foam	2	fam	fam	F2F	38	blue	585	1601	f	21	14	9	3	0	2	0	2	0	9	no	1	1	0	1	1	0
foam	2	fam	fam	F2F	38	green	594	1601	m	34	14	9	3	0	0	0	0	0	9	no	2	1	0	0	1	0
foam	2	fam	fam	F2F	38	blue	585	1601	f	21	14	10	4	0	0	1	1	5	6	no	3	1	0	1	1	0
foam	2	fam	fam	F2F	38	green	594	1601	m	34	14	10	4	0	0	0	0	5	6	no	0	1	0	0	1	0
foam	2	fam	fam	F2F	38	blue	585	1601	f	21	14	11	4	0	0	0	0	4	0	no	0	1	0	0	1	0
foam	2	fam	fam	F2F	38	green	594	1601	m	34	14	11	4	0	0	0	0	4	0	no	0	1	0	0	1	0
foam	2	fam	fam	F2F	38	blue	585	1601	f	21	14	12	4	0	0	0	0	5	1	no	0	1	0	0	1	0
foam	2	fam	fam	F2F	38	green	594	1601	m	34	14	12	4	0	0	0	0	5	1	no	0	1	0	0	1	0
control	2	fam	fam	C2F	41	blue	341	1012	m	27	1	1	1	0	0	0	0	3	1	no	1	1	0	0	1	0
control	2	fam	fam	C2F	41	green	335	1012	f	26	1	1	1	0	0	0	0	3	1	no	1	1	0	0	1	0
control	2	fam	fam	C2F	41	blue	341	1012	m	27	1	2	1	0	0	0	0	2	5	no	1	1	1	0	1	1
control	2	fam	fam	C2F	41	green	335	1012	f	26	1	2	1	0	0	0	0	2	5	no	2	1	1	0	1	1
control	2	fam	fam	C2F	41	blue	341	1012	m	27	1	3	1	0	0	0	0	8	4	no	1	2	2	0	1	1
control	2	fam	fam	C2F	41	green	335	1012	f	26	1	3	1	0	0	0	0	8	4	no	1	2	2	0	1	1
control	2	fam	fam	C2F	41	blue	341	1012	m	27	1	4	2	0	0	0	0	2	7	no	0	2	0	0	1	0
control	2	fam	fam	C2F	41	green	335	1012	f	26	1	4	2	0	0	0	0	2	7	no	2	2	0	0	1	0
control	2	fam	fam	C2F	41	blue	341	1012	m	27	1	5	2	0	0	0	0	1	9	no	0	2	0	0	1	0
control	2	fam	fam	C2F	41	green	335	1012	f	26	1	5	2	0	0	0	0	1	9	no	3	2	0	0	1	0
control	2	fam	fam	C2F	41	blue	341	1012	m	27	1	6	2	0	0	0	0	6	6	no	0	1	2	0	1	1
control	2	fam	fam	C2F	41	green	335	1012	f	26	1	6	2	0	0	0	0	6	6	no	1	1	2	0	1	1
control	2	fam	fam	C2F	41	blue	341	1012	m	27	1	7	3	0	0	0	0	8	9	no	3	2	2	0	1	1
control	2	fam	fam	C2F	41	green	335	1012	f	26	1	7	3	0	0	0	0	8	9	no	2	2	2	0	1	1
control	2	fam	fam	C2F	41	blue	341	1012	m	27	1	8	3	0	0	0	0	0	8	no	0	2	2	0	1	1
control	2	fam	fam	C2F	41	green	335	1012	f	26	1	8	3	0	0	0	0	0	8	no	2	2	2	0	1	1
control	2	fam	fam	C2F	41	blue	341	1012	m	27	1	9	3	0	0	0	0	1	1	no	1	2	2	0	1	1
control	2	fam	fam	C2F	41	green	335	1012	f	26	1	9	3	0	0	0	0	1	1	no	1	2	2	0	1	1
control	2	fam	fam	C2F	41	blue	341	1012	m	27	1	10	4	0	0	0	0	1	9	no	1	2	1	0	1	1
control	2	fam	fam	C2F	41	green	335	1012	f	26	1	10	4	0	0	0	0	1	9	no	1	2	1	0	1	1
control	2	fam	fam	C2F	41	blue	341	1012	m	27	1	11	4	0	0	0	0	0	7	no	1	2	2	0	1	1
control	2	fam	fam	C2F	41	green	335	1012	f	26	1	11	4	0	0	0	0	0	7	no	2	2	2	0	1	1
control	2	fam	fam	C2F	41	blue	341	1012	m	27	1	12	4	0	0	0	0	2	5	no	0	1	2	0	1	1
control	2	fam	fam	C2F	41	green	335	1012	f	26	1	12	4	0	0	0	0	2	5	no	5	1	2	0	1	1
control	1	.	alone	C1	42	blue	339	1012	m	32	.	1	1	0	0	0	0	.	.	.	4	2	2	0	1	1
control	1	.	alone	C1	42	blue	339	1012	m	32	.	2	1	0	0	0	0	.	.	.	4	1	2	0	1	1
control	1	.	alone	C1	42	blue	339	1012	m	32	.	3	1	0	0	0	0	.	.	.	5	1	2	0	1	1
control	1	.	alone	C1	42	blue	339	1012	m	32	.	4	2	0	0	0	0	.	.	.	2	2	2	0	1	1
control	1	.	alone	C1	42	blue	339	1012	m	32	.	5	2	0	0	0	0	.	.	.	2	1	2	0	1	1
control	1	.	alone	C1	42	blue	339	1012	m	32	.	6	2	0	0	0	0	.	.	.	2	1	2	0	1	1
control	1	.	alone	C1	42	blue	339	1012	m	32	.	7	3	0	0	0	0	.	.	.	2	2	2	0	1	1
control	1	.	alone	C1	42	blue	339	1012	m	32	.	8	3	0	0	0	0	.	.	.	2	2	2	0	1	1
control	1	.	alone	C1	42	blue	339	1012	m	32	.	9	3	0	3	0	3	.	.	.	2	1	2	1	1	1
control	1	.	alone	C1	42	blue	339	1012	m	32	.	10	4	0	1	0	1	.	.	.	2	1	2	1	1	1
control	1	.	alone	C1	42	blue	339	1012	m	32	.	11	4	0	0	0	0	.	.	.	3	1	2	0	1	1
control	1	.	alone	C1	42	blue	339	1012	m	32	.	12	4	0	0	0	0	.	.	.	4	1	2	0	1	1
control	1	.	alone	C1	43	blue	619	1610	f	27	.	1	1	0	1	0	1	.	.	.	3	2	0	1	1	0
control	1	.	alone	C1	43	blue	619	1610	f	27	.	2	1	0	0	0	0	.	.	.	2	2	1	0	1	1
control	1	.	alone	C1	43	blue	619	1610	f	27	.	3	1	0	0	0	0	.	.	.	0	1	1	0	1	1
control	1	.	alone	C1	43	blue	619	1610	f	27	.	4	2	0	0	0	0	.	.	.	2	1	1	0	1	1
control	1	.	alone	C1	43	blue	619	1610	f	27	.	5	2	0	0	0	0	.	.	.	0	1	0	0	1	0
control	1	.	alone	C1	43	blue	619	1610	f	27	.	6	2	0	0	0	0	.	.	.	1	1	0	0	1	0
control	1	.	alone	C1	43	blue	619	1610	f	27	.	7	3	0	0	0	0	.	.	.	0	1	0	0	1	0
control	1	.	alone	C1	43	blue	619	1610	f	27	.	8	3	0	1	0	1	.	.	.	3	2	0	1	1	0
control	1	.	alone	C1	43	blue	619	1610	f	27	.	9	3	0	0	0	0	.	.	.	1	2	0	0	1	0
control	1	.	alone	C1	43	blue	619	1610	f	27	.	10	4	0	0	0	0	.	.	.	2	2	1	0	1	1
control	1	.	alone	C1	43	blue	619	1610	f	27	.	11	4	0	1	0	1	.	.	.	2	2	1	1	1	1
control	1	.	alone	C1	43	blue	619	1610	f	27	.	12	4	0	1	0	1	.	.	.	1	2	1	1	1	1
control	2	unfam	unfam	C2U	46	blue	627	1610	m	28	2	1	1	0	0	0	0	7	9	no	2	1	0	0	1	0
control	2	unfam	unfam	C2U	46	green	584	1601	f	30	2	1	1	0	0	0	0	7	9	no	1	1	0	0	1	0
control	2	unfam	unfam	C2U	46	blue	627	1610	m	28	2	2	1	0	0	0	0	6	7	no	4	2	0	0	1	0
control	2	unfam	unfam	C2U	46	green	584	1601	f	30	2	2	1	0	0	0	0	6	7	no	0	2	0	0	1	0
control	2	unfam	unfam	C2U	46	blue	627	1610	m	28	2	3	1	0	0	0	0	1	2	no	3	2	0	0	1	0
control	2	unfam	unfam	C2U	46	green	584	1601	f	30	2	3	1	0	0	0	0	1	2	no	0	2	0	0	1	0
control	2	unfam	unfam	C2U	46	blue	627	1610	m	28	2	4	2	0	0	0	0	7	5	no	3	2	2	0	1	1
control	2	unfam	unfam	C2U	46	green	584	1601	f	30	2	4	2	0	0	0	0	7	5	no	4	2	2	0	1	1
control	2	unfam	unfam	C2U	46	blue	627	1610	m	28	2	5	2	0	0	0	0	4	8	no	4	2	2	0	1	1
control	2	unfam	unfam	C2U	46	green	584	1601	f	30	2	5	2	0	0	0	0	4	8	no	1	2	2	0	1	1
control	2	unfam	unfam	C2U	46	blue	627	1610	m	28	2	6	2	0	0	0	0	2	3	no	1	1	2	0	1	1
control	2	unfam	unfam	C2U	46	green	584	1601	f	30	2	6	2	0	0	0	0	2	3	no	1	1	2	0	1	1
control	2	unfam	unfam	C2U	46	blue	627	1610	m	28	2	7	3	0	0	0	0	4	5	no	4	2	1	0	1	1
control	2	unfam	unfam	C2U	46	green	584	1601	f	30	2	7	3	0	0	0	0	4	5	no	1	2	1	0	1	1
control	2	unfam	unfam	C2U	46	blue	627	1610	m	28	2	8	3	0	1	0	1	5	8	no	0	2	1	1	1	1
control	2	unfam	unfam	C2U	46	green	584	1601	f	30	2	8	3	0	0	0	0	5	8	no	2	2	1	0	1	1
control	2	unfam	unfam	C2U	46	blue	627	1610	m	28	2	9	3	0	0	0	0	1	10	no	2	2	1	0	1	1
control	2	unfam	unfam	C2U	46	green	584	1601	f	30	2	9	3	1	0	0	1	1	10	no	1	2	1	1	1	1
control	2	unfam	unfam	C2U	46	blue	627	1610	m	28	2	10	4	0	1	0	1	3	4	no	6	2	2	1	1	1
control	2	unfam	unfam	C2U	46	green	584	1601	f	30	2	10	4	0	0	0	0	3	4	no	3	2	2	0	1	1
control	2	unfam	unfam	C2U	46	blue	627	1610	m	28	2	11	4	0	1	0	1	4	9	no	2	1	1	1	1	1
control	2	unfam	unfam	C2U	46	green	584	1601	f	30	2	11	4	0	0	0	0	4	9	no	0	1	1	0	1	1
control	2	unfam	unfam	C2U	46	blue	627	1610	m	28	2	12	4	0	1	0	1	2	9	no	4	2	0	1	1	0
control	2	unfam	unfam	C2U	46	green	584	1601	f	30	2	12	4	0	0	0	0	2	9	no	1	2	0	0	1	0
foam	1	.	alone	F1	49	blue	296	1005	f	34	.	1	1	0	0	0	0	.	.	.	3	1	0	0	1	0
foam	1	.	alone	F1	49	blue	296	1005	f	34	.	2	1	0	0	0	0	.	.	.	3	2	1	0	1	1
foam	1	.	alone	F1	49	blue	296	1005	f	34	.	3	1	0	0	0	0	.	.	.	3	2	0	0	1	0
foam	1	.	alone	F1	49	blue	296	1005	f	34	.	4	2	0	0	0	0	.	.	.	1	0	0	0	0	0
foam	1	.	alone	F1	49	blue	296	1005	f	34	.	5	2	0	0	0	0	.	.	.	3	0	0	0	0	0
foam	1	.	alone	F1	49	blue	296	1005	f	34	.	6	2	1	0	0	1	.	.	.	1	1	0	1	1	0
foam	1	.	alone	F1	49	blue	296	1005	f	34	.	7	3	0	0	0	0	.	.	.	4	1	0	0	1	0
foam	1	.	alone	F1	49	blue	296	1005	f	34	.	8	3	0	0	0	0	.	.	.	3	1	0	0	1	0
foam	1	.	alone	F1	49	blue	296	1005	f	34	.	9	3	0	0	1	1	.	.	.	3	0	0	1	0	0
foam	1	.	alone	F1	49	blue	296	1005	f	34	.	10	4	0	0	0	0	.	.	.	0	1	0	0	1	0
foam	1	.	alone	F1	49	blue	296	1005	f	34	.	11	4	0	0	0	0	.	.	.	3	1	0	0	1	0
foam	1	.	alone	F1	49	blue	296	1005	f	34	.	12	4	0	0	0	0	.	.	.	3	1	0	0	1	0
control	2	fam	fam	C2F	50	blue	737	1408	f	27	3	1	1	0	0	0	0	1	10	no	1	1	0	0	1	0
control	2	fam	fam	C2F	50	green	740	1408	m	30	3	1	1	0	0	0	0	1	10	no	0	1	0	0	1	0
control	2	fam	fam	C2F	50	blue	737	1408	f	27	3	2	1	0	0	0	0	7	9	no	0	2	0	0	1	0
control	2	fam	fam	C2F	50	green	740	1408	m	30	3	2	1	0	0	0	0	7	9	no	2	2	0	0	1	0
control	2	fam	fam	C2F	50	blue	737	1408	f	27	3	3	1	0	0	0	0	5	8	no	1	1	0	0	1	0
control	2	fam	fam	C2F	50	green	740	1408	m	30	3	3	1	0	0	0	0	5	8	no	1	1	0	0	1	0
control	2	fam	fam	C2F	50	blue	737	1408	f	27	3	4	2	0	0	0	0	1	7	no	1	2	0	0	1	0
control	2	fam	fam	C2F	50	green	740	1408	m	30	3	4	2	0	0	0	0	1	7	no	0	2	0	0	1	0
control	2	fam	fam	C2F	50	blue	737	1408	f	27	3	5	2	0	0	0	0	4	10	no	0	2	1	0	1	1
control	2	fam	fam	C2F	50	green	740	1408	m	30	3	5	2	0	0	0	0	4	10	no	0	2	1	0	1	1
control	2	fam	fam	C2F	50	blue	737	1408	f	27	3	6	2	0	0	0	0	3	8	no	1	2	1	0	1	1
control	2	fam	fam	C2F	50	green	740	1408	m	30	3	6	2	0	0	0	0	3	8	no	4	2	1	0	1	1
control	2	fam	fam	C2F	50	blue	737	1408	f	27	3	7	3	0	0	0	0	1	0	no	1	2	1	0	1	1
control	2	fam	fam	C2F	50	green	740	1408	m	30	3	7	3	0	0	0	0	1	0	no	1	2	1	0	1	1
control	2	fam	fam	C2F	50	blue	737	1408	f	27	3	8	3	0	0	0	0	2	10	no	1	2	1	0	1	1
control	2	fam	fam	C2F	50	green	740	1408	m	30	3	8	3	0	0	0	0	2	10	no	3	2	1	0	1	1
control	2	fam	fam	C2F	50	blue	737	1408	f	27	3	9	3	0	0	0	0	3	8	no	1	2	1	0	1	1
control	2	fam	fam	C2F	50	green	740	1408	m	30	3	9	3	0	0	0	0	3	8	no	1	2	1	0	1	1
control	2	fam	fam	C2F	50	blue	737	1408	f	27	3	10	4	0	0	0	0	2	0	no	1	2	1	0	1	1
control	2	fam	fam	C2F	50	green	740	1408	m	30	3	10	4	0	0	0	0	2	0	no	0	2	1	0	1	1
control	2	fam	fam	C2F	50	blue	737	1408	f	27	3	11	4	0	0	0	0	4	8	no	1	2	2	0	1	1
control	2	fam	fam	C2F	50	green	740	1408	m	30	3	11	4	0	0	0	0	4	8	no	2	2	2	0	1	1
control	2	fam	fam	C2F	50	blue	737	1408	f	27	3	12	4	0	0	0	0	5	3	no	2	2	2	0	1	1
control	2	fam	fam	C2F	50	green	740	1408	m	30	3	12	4	0	0	0	0	5	3	no	1	2	2	0	1	1
foam	2	unfam	unfam	F2U	51	blue	463	1101	f	29	4	1	1	0	0	0	0	10	7	no	2	1	0	0	1	0
foam	2	unfam	unfam	F2U	51	green	485	1107	m	34	4	1	1	0	0	0	0	10	7	no	1	1	0	0	1	0
foam	2	unfam	unfam	F2U	51	blue	463	1101	f	29	4	2	1	0	0	0	0	4	2	no	2	1	0	0	1	0
foam	2	unfam	unfam	F2U	51	green	485	1107	m	34	4	2	1	0	0	0	0	4	2	no	1	1	0	0	1	0
foam	2	unfam	unfam	F2U	51	blue	463	1101	f	29	4	3	1	0	0	0	0	8	5	no	1	1	1	0	1	1
foam	2	unfam	unfam	F2U	51	green	485	1107	m	34	4	3	1	0	0	0	0	8	5	no	0	1	1	0	1	1
foam	2	unfam	unfam	F2U	51	blue	463	1101	f	29	4	4	2	0	0	0	0	1	2	no	0	1	0	0	1	0
foam	2	unfam	unfam	F2U	51	green	485	1107	m	34	4	4	2	0	0	0	0	1	2	no	2	1	0	0	1	0
foam	2	unfam	unfam	F2U	51	blue	463	1101	f	29	4	5	2	0	0	0	0	7	7	no	1	1	0	0	1	0
foam	2	unfam	unfam	F2U	51	green	485	1107	m	34	4	5	2	0	0	0	0	7	7	no	0	1	0	0	1	0
foam	2	unfam	unfam	F2U	51	blue	463	1101	f	29	4	6	2	0	0	0	0	4	8	no	2	1	0	0	1	0
foam	2	unfam	unfam	F2U	51	green	485	1107	m	34	4	6	2	0	0	0	0	4	8	no	0	1	0	0	1	0
foam	2	unfam	unfam	F2U	51	blue	463	1101	f	29	4	7	3	0	0	0	0	6	6	no	1	1	1	0	1	1
foam	2	unfam	unfam	F2U	51	green	485	1107	m	34	4	7	3	0	2	0	2	6	6	no	0	1	1	1	1	1
foam	2	unfam	unfam	F2U	51	blue	463	1101	f	29	4	8	3	0	0	0	0	7	6	no	4	1	0	0	1	0
foam	2	unfam	unfam	F2U	51	green	485	1107	m	34	4	8	3	0	3	0	3	7	6	no	0	1	0	1	1	0
foam	2	unfam	unfam	F2U	51	blue	463	1101	f	29	4	9	3	0	0	0	0	5	4	no	4	1	1	0	1	1
foam	2	unfam	unfam	F2U	51	green	485	1107	m	34	4	9	3	0	0	0	0	5	4	no	3	1	1	0	1	1
foam	2	unfam	unfam	F2U	51	blue	463	1101	f	29	4	10	4	0	0	1	1	3	4	no	4	1	0	1	1	0
foam	2	unfam	unfam	F2U	51	green	485	1107	m	34	4	10	4	0	2	0	2	3	4	no	1	1	0	1	1	0
foam	2	unfam	unfam	F2U	51	blue	463	1101	f	29	4	11	4	0	0	0	0	4	0	no	0	1	0	0	1	0
foam	2	unfam	unfam	F2U	51	green	485	1107	m	34	4	11	4	0	0	0	0	4	0	no	0	1	0	0	1	0
foam	2	unfam	unfam	F2U	51	blue	463	1101	f	29	4	12	4	0	0	0	0	5	4	no	0	1	1	0	1	1
foam	2	unfam	unfam	F2U	51	green	485	1107	m	34	4	12	4	1	1	0	2	5	4	no	0	1	1	1	1	1
foam	2	unfam	unfam	F2U	52	blue	621	1610	f	29	9	1	1	0	0	0	0	1	7	no	1	0	0	0	0	0
foam	2	unfam	unfam	F2U	52	green	693	1603	m	38	9	1	1	0	0	0	0	1	7	no	2	0	0	0	0	0
foam	2	unfam	unfam	F2U	52	blue	621	1610	f	29	9	2	1	0	0	0	0	4	3	no	1	0	0	0	0	0
foam	2	unfam	unfam	F2U	52	green	693	1603	m	38	9	2	1	0	0	0	0	4	3	no	1	0	0	0	0	0
foam	2	unfam	unfam	F2U	52	blue	621	1610	f	29	9	3	1	0	0	0	0	6	7	no	2	1	0	0	1	0
foam	2	unfam	unfam	F2U	52	green	693	1603	m	38	9	3	1	0	0	0	0	6	7	no	1	1	0	0	1	0
foam	2	unfam	unfam	F2U	52	blue	621	1610	f	29	9	4	2	0	0	0	0	8	5	no	2	0	0	0	0	0
foam	2	unfam	unfam	F2U	52	green	693	1603	m	38	9	4	2	0	0	0	0	8	5	no	1	0	0	0	0	0
foam	2	unfam	unfam	F2U	52	blue	621	1610	f	29	9	5	2	0	0	0	0	10	10	no	1	1	0	0	1	0
foam	2	unfam	unfam	F2U	52	green	693	1603	m	38	9	5	2	0	0	0	0	10	10	no	0	1	0	0	1	0
foam	2	unfam	unfam	F2U	52	blue	621	1610	f	29	9	6	2	0	0	0	0	8	9	no	0	1	0	0	1	0
foam	2	unfam	unfam	F2U	52	green	693	1603	m	38	9	6	2	0	0	0	0	8	9	no	1	1	0	0	1	0
foam	2	unfam	unfam	F2U	52	blue	621	1610	f	29	9	7	3	0	0	0	0	9	8	no	1	2	0	0	1	0
foam	2	unfam	unfam	F2U	52	green	693	1603	m	38	9	7	3	0	0	0	0	9	8	no	3	2	0	0	1	0
foam	2	unfam	unfam	F2U	52	blue	621	1610	f	29	9	8	3	0	0	0	0	2	4	no	1	1	1	0	1	1
foam	2	unfam	unfam	F2U	52	green	693	1603	m	38	9	8	3	0	0	0	0	2	4	no	0	1	1	0	1	1
foam	2	unfam	unfam	F2U	52	blue	621	1610	f	29	9	9	3	0	0	0	0	7	4	no	2	2	0	0	1	0
foam	2	unfam	unfam	F2U	52	green	693	1603	m	38	9	9	3	0	0	0	0	7	4	no	2	2	0	0	1	0
foam	2	unfam	unfam	F2U	52	blue	621	1610	f	29	9	10	4	0	0	0	0	10	10	no	0	1	0	0	1	0
foam	2	unfam	unfam	F2U	52	green	693	1603	m	38	9	10	4	0	0	0	0	10	10	no	0	1	0	0	1	0
foam	2	unfam	unfam	F2U	52	blue	621	1610	f	29	9	11	4	0	0	0	0	6	7	no	2	1	0	0	1	0
foam	2	unfam	unfam	F2U	52	green	693	1603	m	38	9	11	4	0	0	0	0	6	7	no	0	1	0	0	1	0
foam	2	unfam	unfam	F2U	52	blue	621	1610	f	29	9	12	4	0	0	0	0	2	4	no	1	2	0	0	1	0
foam	2	unfam	unfam	F2U	52	green	693	1603	m	38	9	12	4	0	0	0	0	2	4	no	0	2	0	0	1	0
foam	2	fam	fam	F2F	54	blue	338	1012	m	30	2	1	1	0	0	0	0	10	7	no	3	2	0	0	1	0
foam	2	fam	fam	F2F	54	green	332	1012	f	32	2	1	1	0	0	0	0	10	7	no	1	2	0	0	1	0
foam	2	fam	fam	F2F	54	blue	338	1012	m	30	2	2	1	0	0	0	0	5	9	no	2	2	0	0	1	0
foam	2	fam	fam	F2F	54	green	332	1012	f	32	2	2	1	0	0	0	0	5	9	no	1	2	0	0	1	0
foam	2	fam	fam	F2F	54	blue	338	1012	m	30	2	3	1	0	0	0	0	8	0	no	0	1	0	0	1	0
foam	2	fam	fam	F2F	54	green	332	1012	f	32	2	3	1	0	0	0	0	8	0	no	0	1	0	0	1	0
foam	2	fam	fam	F2F	54	blue	338	1012	m	30	2	4	2	0	0	0	0	7	4	no	2	0	0	0	0	0
foam	2	fam	fam	F2F	54	green	332	1012	f	32	2	4	2	0	0	0	0	7	4	no	3	0	0	0	0	0
foam	2	fam	fam	F2F	54	blue	338	1012	m	30	2	5	2	0	0	0	0	7	10	no	0	1	0	0	1	0
foam	2	fam	fam	F2F	54	green	332	1012	f	32	2	5	2	0	0	0	0	7	10	no	3	1	0	0	1	0
foam	2	fam	fam	F2F	54	blue	338	1012	m	30	2	6	2	0	0	0	0	10	10	no	2	1	0	0	1	0
foam	2	fam	fam	F2F	54	green	332	1012	f	32	2	6	2	0	0	0	0	10	10	no	0	1	0	0	1	0
foam	2	fam	fam	F2F	54	blue	338	1012	m	30	2	7	3	0	0	0	0	10	10	no	2	2	1	0	1	1
foam	2	fam	fam	F2F	54	green	332	1012	f	32	2	7	3	0	0	0	0	10	10	no	0	2	1	0	1	1
foam	2	fam	fam	F2F	54	blue	338	1012	m	30	2	8	3	0	0	0	0	10	6	no	3	1	2	0	1	1
foam	2	fam	fam	F2F	54	green	332	1012	f	32	2	8	3	0	0	0	0	10	6	no	1	1	2	0	1	1
foam	2	fam	fam	F2F	54	blue	338	1012	m	30	2	9	3	0	0	0	0	9	2	no	1	2	1	0	1	1
foam	2	fam	fam	F2F	54	green	332	1012	f	32	2	9	3	0	0	0	0	9	2	no	0	2	1	0	1	1
foam	2	fam	fam	F2F	54	blue	338	1012	m	30	2	10	4	0	0	0	0	6	7	no	1	1	0	0	1	0
foam	2	fam	fam	F2F	54	green	332	1012	f	32	2	10	4	0	0	0	0	6	7	no	1	1	0	0	1	0
foam	2	fam	fam	F2F	54	blue	338	1012	m	30	2	11	4	0	0	0	0	0	0	no	0	1	0	0	1	0
foam	2	fam	fam	F2F	54	green	332	1012	f	32	2	11	4	0	0	0	0	0	0	no	0	1	0	0	1	0
foam	2	fam	fam	F2F	54	blue	338	1012	m	30	2	12	4	0	0	0	0	0	0	no	0	1	0	0	1	0
foam	2	fam	fam	F2F	54	green	332	1012	f	32	2	12	4	0	0	0	0	0	0	no	0	1	0	0	1	0
control	2	unfam	unfam	C2U	56	blue	732	1403	m	32	1	1	1	0	0	0	0	4	8	unclear	2	0	0	0	0	0
control	2	unfam	unfam	C2U	56	green	793	1407	f	30	1	1	1	0	0	0	0	4	8	unclear	1	0	0	0	0	0
control	2	unfam	unfam	C2U	56	blue	732	1403	m	32	1	2	1	0	0	0	0	2	7	unclear	1	2	1	0	1	1
control	2	unfam	unfam	C2U	56	green	793	1407	f	30	1	2	1	0	0	0	0	2	7	unclear	0	2	1	0	1	1
control	2	unfam	unfam	C2U	56	blue	732	1403	m	32	1	3	1	0	0	0	0	2	3	unclear	1	1	1	0	1	1
control	2	unfam	unfam	C2U	56	green	793	1407	f	30	1	3	1	0	0	0	0	2	3	unclear	2	1	1	0	1	1
control	2	unfam	unfam	C2U	56	blue	732	1403	m	32	1	4	2	0	0	0	0	5	1	unclear	3	2	2	0	1	1
control	2	unfam	unfam	C2U	56	green	793	1407	f	30	1	4	2	0	0	0	0	5	1	unclear	1	2	2	0	1	1
control	2	unfam	unfam	C2U	56	blue	732	1403	m	32	1	5	2	0	0	0	0	6	9	unclear	2	2	2	0	1	1
control	2	unfam	unfam	C2U	56	green	793	1407	f	30	1	5	2	0	0	0	0	6	9	unclear	2	2	2	0	1	1
control	2	unfam	unfam	C2U	56	blue	732	1403	m	32	1	6	2	0	0	0	0	4	4	unclear	1	2	1	0	1	1
control	2	unfam	unfam	C2U	56	green	793	1407	f	30	1	6	2	0	0	0	0	4	4	unclear	1	2	1	0	1	1
control	2	unfam	unfam	C2U	56	blue	732	1403	m	32	1	7	3	0	0	0	0	4	1	unclear	1	1	0	0	1	0
control	2	unfam	unfam	C2U	56	green	793	1407	f	30	1	7	3	0	0	0	0	4	1	unclear	0	1	0	0	1	0
control	2	unfam	unfam	C2U	56	blue	732	1403	m	32	1	8	3	0	0	0	0	8	9	unclear	1	2	2	0	1	1
control	2	unfam	unfam	C2U	56	green	793	1407	f	30	1	8	3	0	0	0	0	8	9	unclear	2	2	2	0	1	1
control	2	unfam	unfam	C2U	56	blue	732	1403	m	32	1	9	3	0	0	0	0	0	0	unclear	0	2	0	0	1	0
control	2	unfam	unfam	C2U	56	green	793	1407	f	30	1	9	3	0	0	0	0	0	0	unclear	0	2	0	0	1	0
control	2	unfam	unfam	C2U	56	blue	732	1403	m	32	1	10	4	0	0	0	0	8	7	unclear	2	2	2	0	1	1
control	2	unfam	unfam	C2U	56	green	793	1407	f	30	1	10	4	0	0	0	0	8	7	unclear	3	2	2	0	1	1
control	2	unfam	unfam	C2U	56	blue	732	1403	m	32	1	11	4	0	0	0	0	0	1	unclear	1	2	1	0	1	1
control	2	unfam	unfam	C2U	56	green	793	1407	f	30	1	11	4	0	0	0	0	0	1	unclear	0	2	1	0	1	1
control	2	unfam	unfam	C2U	56	blue	732	1403	m	32	1	12	4	0	0	0	0	0	0	unclear	0	1	0	0	1	0
control	2	unfam	unfam	C2U	56	green	793	1407	f	30	1	12	4	0	0	0	0	0	0	unclear	0	1	0	0	1	0
control	2	unfam	unfam	C2U	58	blue	333	1012	f	33	2	1	1	0	0	0	0	8	7	yes	3	2	2	0	1	1
control	2	unfam	unfam	C2U	58	green	304	1005	m	31	2	1	1	0	0	0	0	8	7	yes	4	2	2	0	1	1
control	2	unfam	unfam	C2U	58	blue	333	1012	f	33	2	2	1	0	0	0	0	8	7	yes	1	1	1	0	1	1
control	2	unfam	unfam	C2U	58	green	304	1005	m	31	2	2	1	0	0	0	0	8	7	yes	4	1	1	0	1	1
control	2	unfam	unfam	C2U	58	blue	333	1012	f	33	2	3	1	0	0	0	0	10	10	yes	0	2	1	0	1	1
control	2	unfam	unfam	C2U	58	green	304	1005	m	31	2	3	1	0	0	0	0	10	10	yes	1	2	1	0	1	1
control	2	unfam	unfam	C2U	58	blue	333	1012	f	33	2	4	2	0	0	0	0	7	8	yes	2	1	2	0	1	1
control	2	unfam	unfam	C2U	58	green	304	1005	m	31	2	4	2	0	0	0	0	7	8	yes	2	1	2	0	1	1
control	2	unfam	unfam	C2U	58	blue	333	1012	f	33	2	5	2	0	0	0	0	7	4	yes	0	2	1	0	1	1
control	2	unfam	unfam	C2U	58	green	304	1005	m	31	2	5	2	0	1	0	1	7	4	yes	3	2	1	1	1	1
control	2	unfam	unfam	C2U	58	blue	333	1012	f	33	2	6	2	0	0	0	0	9	8	yes	0	1	2	0	1	1
control	2	unfam	unfam	C2U	58	green	304	1005	m	31	2	6	2	0	0	0	0	9	8	yes	2	1	2	0	1	1
control	2	unfam	unfam	C2U	58	blue	333	1012	f	33	2	7	3	0	0	0	0	10	9	yes	0	1	2	0	1	1
control	2	unfam	unfam	C2U	58	green	304	1005	m	31	2	7	3	0	1	0	1	10	9	yes	4	1	2	1	1	1
control	2	unfam	unfam	C2U	58	blue	333	1012	f	33	2	8	3	0	0	0	0	7	10	yes	2	1	2	0	1	1
control	2	unfam	unfam	C2U	58	green	304	1005	m	31	2	8	3	0	0	0	0	7	10	yes	3	1	2	0	1	1
control	2	unfam	unfam	C2U	58	blue	333	1012	f	33	2	9	3	0	0	0	0	5	7	yes	1	2	2	0	1	1
control	2	unfam	unfam	C2U	58	green	304	1005	m	31	2	9	3	0	1	0	1	5	7	yes	5	2	2	1	1	1
control	2	unfam	unfam	C2U	58	blue	333	1012	f	33	2	10	4	0	0	0	0	9	8	yes	2	1	1	0	1	1
control	2	unfam	unfam	C2U	58	green	304	1005	m	31	2	10	4	0	0	0	0	9	8	yes	2	1	1	0	1	1
control	2	unfam	unfam	C2U	58	blue	333	1012	f	33	2	11	4	0	0	0	0	7	8	yes	2	1	1	0	1	1
control	2	unfam	unfam	C2U	58	green	304	1005	m	31	2	11	4	0	0	0	0	7	8	yes	5	1	1	0	1	1
control	2	unfam	unfam	C2U	58	blue	333	1012	f	33	2	12	4	0	0	0	0	9	10	yes	0	1	0	0	1	0
control	2	unfam	unfam	C2U	58	green	304	1005	m	31	2	12	4	0	0	0	0	9	10	yes	1	1	0	0	1	0
foam	1	.	alone	F1	59	blue	491	1107	m	34	.	1	1	0	0	0	0	.	.	.	1	1	0	0	1	0
foam	1	.	alone	F1	59	blue	491	1107	m	34	.	2	1	0	0	0	0	.	.	.	2	2	0	0	1	0
foam	1	.	alone	F1	59	blue	491	1107	m	34	.	3	1	0	0	0	0	.	.	.	4	1	1	0	1	1
foam	1	.	alone	F1	59	blue	491	1107	m	34	.	4	2	0	0	0	0	.	.	.	2	0	0	0	0	0
foam	1	.	alone	F1	59	blue	491	1107	m	34	.	5	2	0	0	0	0	.	.	.	1	1	0	0	1	0
foam	1	.	alone	F1	59	blue	491	1107	m	34	.	6	2	0	0	0	0	.	.	.	0	0	0	0	0	0
foam	1	.	alone	F1	59	blue	491	1107	m	34	.	7	3	0	0	0	0	.	.	.	2	1	0	0	1	0
foam	1	.	alone	F1	59	blue	491	1107	m	34	.	8	3	0	0	0	0	.	.	.	3	0	0	0	0	0
foam	1	.	alone	F1	59	blue	491	1107	m	34	.	9	3	0	0	0	0	.	.	.	2	1	0	0	1	0
foam	1	.	alone	F1	59	blue	491	1107	m	34	.	10	4	0	0	1	1	.	.	.	3	1	0	1	1	0
foam	1	.	alone	F1	59	blue	491	1107	m	34	.	11	4	1	0	2	3	.	.	.	3	0	0	1	0	0
foam	1	.	alone	F1	59	blue	491	1107	m	34	.	12	4	0	0	0	0	.	.	.	1	1	0	0	1	0
foam	1	.	alone	F1	60	blue	305	1005	m	39	.	1	1	0	0	0	0	.	.	.	1	1	0	0	1	0
foam	1	.	alone	F1	60	blue	305	1005	m	39	.	2	1	0	0	0	0	.	.	.	3	1	1	0	1	1
foam	1	.	alone	F1	60	blue	305	1005	m	39	.	3	1	0	1	0	1	.	.	.	2	1	1	1	1	1
foam	1	.	alone	F1	60	blue	305	1005	m	39	.	4	2	0	0	0	0	.	.	.	0	0	0	0	0	0
foam	1	.	alone	F1	60	blue	305	1005	m	39	.	5	2	0	0	0	0	.	.	.	1	0	0	0	0	0
foam	1	.	alone	F1	60	blue	305	1005	m	39	.	6	2	0	0	0	0	.	.	.	2	0	1	0	0	1
foam	1	.	alone	F1	60	blue	305	1005	m	39	.	7	3	0	1	0	1	.	.	.	3	1	0	1	1	0
foam	1	.	alone	F1	60	blue	305	1005	m	39	.	8	3	0	1	0	1	.	.	.	3	1	0	1	1	0
foam	1	.	alone	F1	60	blue	305	1005	m	39	.	9	3	0	0	1	1	.	.	.	1	0	0	1	0	0
foam	1	.	alone	F1	60	blue	305	1005	m	39	.	10	4	0	0	0	0	.	.	.	0	0	0	0	0	0
foam	1	.	alone	F1	60	blue	305	1005	m	39	.	11	4	0	0	0	0	.	.	.	0	0	0	0	0	0
foam	1	.	alone	F1	60	blue	305	1005	m	39	.	12	4	0	0	0	0	.	.	.	0	1	0	0	1	0
control	1	.	alone	C1	62	blue	469	1101	m	33	.	1	1	0	0	0	0	.	.	.	1	2	2	0	1	1
control	1	.	alone	C1	62	blue	469	1101	m	33	.	2	1	0	0	0	0	.	.	.	1	2	1	0	1	1
control	1	.	alone	C1	62	blue	469	1101	m	33	.	3	1	0	0	0	0	.	.	.	1	2	0	0	1	0
control	1	.	alone	C1	62	blue	469	1101	m	33	.	4	2	0	0	0	0	.	.	.	2	2	0	0	1	0
control	1	.	alone	C1	62	blue	469	1101	m	33	.	5	2	0	0	0	0	.	.	.	1	2	0	0	1	0
control	1	.	alone	C1	62	blue	469	1101	m	33	.	6	2	0	0	0	0	.	.	.	1	1	1	0	1	1
control	1	.	alone	C1	62	blue	469	1101	m	33	.	7	3	0	0	0	0	.	.	.	1	2	1	0	1	1
control	1	.	alone	C1	62	blue	469	1101	m	33	.	8	3	0	0	0	0	.	.	.	2	2	1	0	1	1
control	1	.	alone	C1	62	blue	469	1101	m	33	.	9	3	0	0	0	0	.	.	.	1	1	1	0	1	1
control	1	.	alone	C1	62	blue	469	1101	m	33	.	10	4	0	0	0	0	.	.	.	1	2	2	0	1	1
control	1	.	alone	C1	62	blue	469	1101	m	33	.	11	4	0	0	0	0	.	.	.	0	1	0	0	1	0
control	1	.	alone	C1	62	blue	469	1101	m	33	.	12	4	0	0	0	0	.	.	.	1	2	1	0	1	1
foam	2	unfam	unfam	F2U	63	blue	616	1610	f	29	0	1	1	0	0	0	0	10	2	no	1	1	0	0	1	0
foam	2	unfam	unfam	F2U	63	green	596	1601	m	28	0	1	1	0	0	0	0	10	2	no	1	1	0	0	1	0
foam	2	unfam	unfam	F2U	63	blue	616	1610	f	29	0	2	1	0	0	0	0	0	0	no	0	0	0	0	0	0
foam	2	unfam	unfam	F2U	63	green	596	1601	m	28	0	2	1	0	0	0	0	0	0	no	0	0	0	0	0	0
foam	2	unfam	unfam	F2U	63	blue	616	1610	f	29	0	3	1	0	0	0	0	6	1	no	1	2	0	0	1	0
foam	2	unfam	unfam	F2U	63	green	596	1601	m	28	0	3	1	0	0	0	0	6	1	no	1	2	0	0	1	0
foam	2	unfam	unfam	F2U	63	blue	616	1610	f	29	0	4	2	0	0	0	0	7	1	no	3	1	0	0	1	0
foam	2	unfam	unfam	F2U	63	green	596	1601	m	28	0	4	2	0	0	0	0	7	1	no	1	1	0	0	1	0
foam	2	unfam	unfam	F2U	63	blue	616	1610	f	29	0	5	2	0	0	0	0	6	0	no	1	2	0	0	1	0
foam	2	unfam	unfam	F2U	63	green	596	1601	m	28	0	5	2	0	0	0	0	6	0	no	2	2	0	0	1	0
foam	2	unfam	unfam	F2U	63	blue	616	1610	f	29	0	6	2	0	0	0	0	1	0	no	1	2	0	0	1	0
foam	2	unfam	unfam	F2U	63	green	596	1601	m	28	0	6	2	0	0	0	0	1	0	no	0	2	0	0	1	0
foam	2	unfam	unfam	F2U	63	blue	616	1610	f	29	0	7	3	0	0	1	1	3	6	no	3	2	1	1	1	1
foam	2	unfam	unfam	F2U	63	green	596	1601	m	28	0	7	3	0	0	0	0	3	6	no	0	2	1	0	1	1
foam	2	unfam	unfam	F2U	63	blue	616	1610	f	29	0	8	3	0	1	1	2	5	6	no	2	2	2	1	1	1
foam	2	unfam	unfam	F2U	63	green	596	1601	m	28	0	8	3	0	0	0	0	5	6	no	1	2	2	0	1	1
foam	2	unfam	unfam	F2U	63	blue	616	1610	f	29	0	9	3	0	3	0	3	7	8	no	4	2	1	1	1	1
foam	2	unfam	unfam	F2U	63	green	596	1601	m	28	0	9	3	0	0	0	0	7	8	no	0	2	1	0	1	1
foam	2	unfam	unfam	F2U	63	blue	616	1610	f	29	0	10	4	0	0	0	0	1	3	no	1	1	1	0	1	1
foam	2	unfam	unfam	F2U	63	green	596	1601	m	28	0	10	4	1	0	0	1	1	3	no	2	1	1	1	1	1
foam	2	unfam	unfam	F2U	63	blue	616	1610	f	29	0	11	4	0	0	0	0	4	10	no	1	1	0	0	1	0
foam	2	unfam	unfam	F2U	63	green	596	1601	m	28	0	11	4	0	0	1	1	4	10	no	2	1	0	1	1	0
foam	2	unfam	unfam	F2U	63	blue	616	1610	f	29	0	12	4	0	0	0	0	8	10	no	4	2	0	0	1	0
foam	2	unfam	unfam	F2U	63	green	596	1601	m	28	0	12	4	0	0	0	0	8	10	no	1	2	0	0	1	0
foam	1	.	alone	F1	64	blue	445	1102	f	40	.	1	1	0	0	0	0	.	.	.	0	1	0	0	1	0
foam	1	.	alone	F1	64	blue	445	1102	f	40	.	2	1	0	0	0	0	.	.	.	1	1	0	0	1	0
foam	1	.	alone	F1	64	blue	445	1102	f	40	.	3	1	0	0	0	0	.	.	.	0	0	0	0	0	0
foam	1	.	alone	F1	64	blue	445	1102	f	40	.	4	2	0	0	0	0	.	.	.	3	0	0	0	0	0
foam	1	.	alone	F1	64	blue	445	1102	f	40	.	5	2	0	0	0	0	.	.	.	3	0	0	0	0	0
foam	1	.	alone	F1	64	blue	445	1102	f	40	.	6	2	0	0	0	0	.	.	.	2	0	0	0	0	0
foam	1	.	alone	F1	64	blue	445	1102	f	40	.	7	3	0	0	0	0	.	.	.	4	1	0	0	1	0
foam	1	.	alone	F1	64	blue	445	1102	f	40	.	8	3	0	0	0	0	.	.	.	1	0	0	0	0	0
foam	1	.	alone	F1	64	blue	445	1102	f	40	.	9	3	0	0	0	0	.	.	.	3	1	0	0	1	0
foam	1	.	alone	F1	64	blue	445	1102	f	40	.	10	4	0	0	0	0	.	.	.	3	0	0	0	0	0
foam	1	.	alone	F1	64	blue	445	1102	f	40	.	11	4	0	0	0	0	.	.	.	1	1	0	0	1	0
foam	1	.	alone	F1	64	blue	445	1102	f	40	.	12	4	0	0	0	0	.	.	.	0	0	0	0	0	0
foam	2	fam	fam	F2F	66	blue	465	1101	f	30	6	1	1	0	0	0	0	2	6	no	0	1	0	0	1	0
foam	2	fam	fam	F2F	66	green	470	1101	m	24	6	1	1	0	0	0	0	2	6	no	0	1	0	0	1	0
foam	2	fam	fam	F2F	66	blue	465	1101	f	30	6	2	1	0	0	0	0	3	8	no	0	1	0	0	1	0
foam	2	fam	fam	F2F	66	green	470	1101	m	24	6	2	1	0	0	0	0	3	8	no	0	1	0	0	1	0
foam	2	fam	fam	F2F	66	blue	465	1101	f	30	6	3	1	0	0	0	0	5	8	no	0	0	0	0	0	0
foam	2	fam	fam	F2F	66	green	470	1101	m	24	6	3	1	0	0	0	0	5	8	no	0	0	0	0	0	0
foam	2	fam	fam	F2F	66	blue	465	1101	f	30	6	4	2	0	0	0	0	8	8	no	2	0	0	0	0	0
foam	2	fam	fam	F2F	66	green	470	1101	m	24	6	4	2	0	0	0	0	8	8	no	1	0	0	0	0	0
foam	2	fam	fam	F2F	66	blue	465	1101	f	30	6	5	2	0	0	0	0	10	10	no	1	1	0	0	1	0
foam	2	fam	fam	F2F	66	green	470	1101	m	24	6	5	2	0	0	0	0	10	10	no	0	1	0	0	1	0
foam	2	fam	fam	F2F	66	blue	465	1101	f	30	6	6	2	0	0	0	0	10	10	no	1	1	1	0	1	1
foam	2	fam	fam	F2F	66	green	470	1101	m	24	6	6	2	0	0	0	0	10	10	no	1	1	1	0	1	1
foam	2	fam	fam	F2F	66	blue	465	1101	f	30	6	7	3	0	0	0	0	8	4	no	0	0	1	0	0	1
foam	2	fam	fam	F2F	66	green	470	1101	m	24	6	7	3	0	0	0	0	8	4	no	0	0	1	0	0	1
foam	2	fam	fam	F2F	66	blue	465	1101	f	30	6	8	3	0	0	0	0	9	6	no	0	2	1	0	1	1
foam	2	fam	fam	F2F	66	green	470	1101	m	24	6	8	3	0	0	0	0	9	6	no	0	2	1	0	1	1
foam	2	fam	fam	F2F	66	blue	465	1101	f	30	6	9	3	0	1	0	1	4	2	no	3	1	1	1	1	1
foam	2	fam	fam	F2F	66	green	470	1101	m	24	6	9	3	0	0	0	0	4	2	no	4	1	1	0	1	1
foam	2	fam	fam	F2F	66	blue	465	1101	f	30	6	10	4	0	0	0	0	6	5	no	2	1	0	0	1	0
foam	2	fam	fam	F2F	66	green	470	1101	m	24	6	10	4	0	0	0	0	6	5	no	4	1	0	0	1	0
foam	2	fam	fam	F2F	66	blue	465	1101	f	30	6	11	4	0	0	0	0	9	10	no	0	2	0	0	1	0
foam	2	fam	fam	F2F	66	green	470	1101	m	24	6	11	4	0	0	0	0	9	10	no	0	2	0	0	1	0
foam	2	fam	fam	F2F	66	blue	465	1101	f	30	6	12	4	0	0	0	0	0	10	no	0	1	0	0	1	0
foam	2	fam	fam	F2F	66	green	470	1101	m	24	6	12	4	0	0	0	0	0	10	no	0	1	0	0	1	0
control	2	unfam	unfam	C2U	69	blue	343	1012	m	30	5	1	1	0	0	0	0	7	8	no	1	1	0	0	1	0
control	2	unfam	unfam	C2U	69	green	292	1005	f	24	5	1	1	0	0	0	0	7	8	no	3	1	0	0	1	0
control	2	unfam	unfam	C2U	69	blue	343	1012	m	30	5	2	1	0	0	0	0	9	9	no	0	1	0	0	1	0
control	2	unfam	unfam	C2U	69	green	292	1005	f	24	5	2	1	0	0	0	0	9	9	no	4	1	0	0	1	0
control	2	unfam	unfam	C2U	69	blue	343	1012	m	30	5	3	1	0	0	0	0	10	9	no	0	1	0	0	1	0
control	2	unfam	unfam	C2U	69	green	292	1005	f	24	5	3	1	0	0	0	0	10	9	no	0	1	0	0	1	0
control	2	unfam	unfam	C2U	69	blue	343	1012	m	30	5	4	2	0	0	0	0	8	10	no	0	1	0	0	1	0
control	2	unfam	unfam	C2U	69	green	292	1005	f	24	5	4	2	0	0	0	0	8	10	no	0	1	0	0	1	0
control	2	unfam	unfam	C2U	69	blue	343	1012	m	30	5	5	2	0	0	0	0	10	9	no	0	1	0	0	1	0
control	2	unfam	unfam	C2U	69	green	292	1005	f	24	5	5	2	0	0	0	0	10	9	no	3	1	0	0	1	0
control	2	unfam	unfam	C2U	69	blue	343	1012	m	30	5	6	2	0	0	0	0	10	10	no	0	1	0	0	1	0
control	2	unfam	unfam	C2U	69	green	292	1005	f	24	5	6	2	0	0	0	0	10	10	no	3	1	0	0	1	0
control	2	unfam	unfam	C2U	69	blue	343	1012	m	30	5	7	3	0	0	0	0	10	10	no	1	2	0	0	1	0
control	2	unfam	unfam	C2U	69	green	292	1005	f	24	5	7	3	0	0	0	0	10	10	no	1	2	0	0	1	0
control	2	unfam	unfam	C2U	69	blue	343	1012	m	30	5	8	3	0	0	0	0	7	9	no	1	2	0	0	1	0
control	2	unfam	unfam	C2U	69	green	292	1005	f	24	5	8	3	0	0	0	0	7	9	no	5	2	0	0	1	0
control	2	unfam	unfam	C2U	69	blue	343	1012	m	30	5	9	3	0	0	0	0	6	8	no	1	1	0	0	1	0
control	2	unfam	unfam	C2U	69	green	292	1005	f	24	5	9	3	0	0	0	0	6	8	no	3	1	0	0	1	0
control	2	unfam	unfam	C2U	69	blue	343	1012	m	30	5	10	4	0	0	0	0	9	10	no	1	2	1	0	1	1
control	2	unfam	unfam	C2U	69	green	292	1005	f	24	5	10	4	0	0	0	0	9	10	no	1	2	1	0	1	1
control	2	unfam	unfam	C2U	69	blue	343	1012	m	30	5	11	4	0	0	0	0	7	9	no	0	1	0	0	1	0
control	2	unfam	unfam	C2U	69	green	292	1005	f	24	5	11	4	0	0	0	0	7	9	no	1	1	0	0	1	0
control	2	unfam	unfam	C2U	69	blue	343	1012	m	30	5	12	4	0	0	0	0	10	10	no	2	1	0	0	1	0
control	2	unfam	unfam	C2U	69	green	292	1005	f	24	5	12	4	0	0	0	0	10	10	no	4	1	0	0	1	0
control	1	.	alone	C1	71	blue	689	1603	f	32	.	1	1	0	0	0	0	.	.	.	1	1	0	0	1	0
control	1	.	alone	C1	71	blue	689	1603	f	32	.	2	1	0	0	0	0	.	.	.	2	2	0	0	1	0
control	1	.	alone	C1	71	blue	689	1603	f	32	.	3	1	0	0	0	0	.	.	.	1	1	0	0	1	0
control	1	.	alone	C1	71	blue	689	1603	f	32	.	4	2	0	0	0	0	.	.	.	0	1	0	0	1	0
control	1	.	alone	C1	71	blue	689	1603	f	32	.	5	2	0	0	0	0	.	.	.	3	2	0	0	1	0
control	1	.	alone	C1	71	blue	689	1603	f	32	.	6	2	0	0	0	0	.	.	.	0	1	0	0	1	0
control	1	.	alone	C1	71	blue	689	1603	f	32	.	7	3	0	0	0	0	.	.	.	2	2	0	0	1	0
control	1	.	alone	C1	71	blue	689	1603	f	32	.	8	3	0	0	0	0	.	.	.	2	2	0	0	1	0
control	1	.	alone	C1	71	blue	689	1603	f	32	.	9	3	0	0	0	0	.	.	.	1	2	0	0	1	0
control	1	.	alone	C1	71	blue	689	1603	f	32	.	10	4	0	0	0	0	.	.	.	2	2	0	0	1	0
control	1	.	alone	C1	71	blue	689	1603	f	32	.	11	4	0	0	0	0	.	.	.	2	2	0	0	1	0
control	1	.	alone	C1	71	blue	689	1603	f	32	.	12	4	0	1	0	1	.	.	.	2	2	0	1	1	0
control	1	.	alone	C1	72	blue	488	1107	m	34	.	1	1	0	1	0	1	.	.	.	5	2	1	1	1	1
control	1	.	alone	C1	72	blue	488	1107	m	34	.	2	1	0	2	0	2	.	.	.	4	1	1	1	1	1
control	1	.	alone	C1	72	blue	488	1107	m	34	.	3	1	0	0	0	0	.	.	.	5	2	1	0	1	1
control	1	.	alone	C1	72	blue	488	1107	m	34	.	4	2	0	2	0	2	.	.	.	5	1	1	1	1	1
control	1	.	alone	C1	72	blue	488	1107	m	34	.	5	2	0	0	0	0	.	.	.	4	1	2	0	1	1
control	1	.	alone	C1	72	blue	488	1107	m	34	.	6	2	1	0	0	1	.	.	.	5	2	1	1	1	1
control	1	.	alone	C1	72	blue	488	1107	m	34	.	7	3	0	0	0	0	.	.	.	2	2	1	0	1	1
control	1	.	alone	C1	72	blue	488	1107	m	34	.	8	3	0	0	0	0	.	.	.	0	1	0	0	1	0
control	1	.	alone	C1	72	blue	488	1107	m	34	.	9	3	0	0	0	0	.	.	.	0	0	0	0	0	0
control	1	.	alone	C1	72	blue	488	1107	m	34	.	10	4	0	0	0	0	.	.	.	0	2	0	0	1	0
control	1	.	alone	C1	72	blue	488	1107	m	34	.	11	4	0	0	0	0	.	.	.	1	1	0	0	1	0
control	1	.	alone	C1	72	blue	488	1107	m	34	.	12	4	0	0	0	0	.	.	.	1	2	0	0	1	0
control	2	fam	fam	C2F	73	blue	791	1407	f	31	3	1	1	0	0	0	0	3	7	no	4	1	0	0	1	0
control	2	fam	fam	C2F	73	green	800	1407	m	34	3	1	1	0	0	0	0	3	7	no	0	1	0	0	1	0
control	2	fam	fam	C2F	73	blue	791	1407	f	31	3	2	1	0	0	0	0	7	8	no	3	1	0	0	1	0
control	2	fam	fam	C2F	73	green	800	1407	m	34	3	2	1	0	0	0	0	7	8	no	0	1	0	0	1	0
control	2	fam	fam	C2F	73	blue	791	1407	f	31	3	3	1	0	0	0	0	3	10	no	1	1	0	0	1	0
control	2	fam	fam	C2F	73	green	800	1407	m	34	3	3	1	0	0	0	0	3	10	no	0	1	0	0	1	0
control	2	fam	fam	C2F	73	blue	791	1407	f	31	3	4	2	0	0	0	0	2	8	no	4	1	0	0	1	0
control	2	fam	fam	C2F	73	green	800	1407	m	34	3	4	2	0	0	0	0	2	8	no	0	1	0	0	1	0
control	2	fam	fam	C2F	73	blue	791	1407	f	31	3	5	2	0	0	0	0	1	10	no	5	1	0	0	1	0
control	2	fam	fam	C2F	73	green	800	1407	m	34	3	5	2	0	0	0	0	1	10	no	0	1	0	0	1	0
control	2	fam	fam	C2F	73	blue	791	1407	f	31	3	6	2	0	0	0	0	7	10	no	3	2	0	0	1	0
control	2	fam	fam	C2F	73	green	800	1407	m	34	3	6	2	0	0	0	0	7	10	no	1	2	0	0	1	0
control	2	fam	fam	C2F	73	blue	791	1407	f	31	3	7	3	0	0	0	0	4	8	no	3	1	0	0	1	0
control	2	fam	fam	C2F	73	green	800	1407	m	34	3	7	3	0	0	0	0	4	8	no	2	1	0	0	1	0
control	2	fam	fam	C2F	73	blue	791	1407	f	31	3	8	3	0	0	0	0	1	10	no	1	1	0	0	1	0
control	2	fam	fam	C2F	73	green	800	1407	m	34	3	8	3	0	0	0	0	1	10	no	0	1	0	0	1	0
control	2	fam	fam	C2F	73	blue	791	1407	f	31	3	9	3	0	0	0	0	4	6	no	3	2	0	0	1	0
control	2	fam	fam	C2F	73	green	800	1407	m	34	3	9	3	0	0	0	0	4	6	no	1	2	0	0	1	0
control	2	fam	fam	C2F	73	blue	791	1407	f	31	3	10	4	0	0	0	0	0	1	no	1	1	0	0	1	0
control	2	fam	fam	C2F	73	green	800	1407	m	34	3	10	4	0	0	0	0	0	1	no	0	1	0	0	1	0
control	2	fam	fam	C2F	73	blue	791	1407	f	31	3	11	4	0	0	0	0	4	6	no	2	1	0	0	1	0
control	2	fam	fam	C2F	73	green	800	1407	m	34	3	11	4	0	0	0	0	4	6	no	1	1	0	0	1	0
control	2	fam	fam	C2F	73	blue	791	1407	f	31	3	12	4	0	0	0	0	4	2	no	2	2	1	0	1	1
control	2	fam	fam	C2F	73	green	800	1407	m	34	3	12	4	0	0	0	0	4	2	no	2	2	1	0	1	1
foam	1	.	alone	F1	74	blue	456	1102	m	42	.	1	1	0	0	0	0	.	.	.	3	2	2	0	1	1
foam	1	.	alone	F1	74	blue	456	1102	m	42	.	2	1	0	0	0	0	.	.	.	1	2	2	0	1	1
foam	1	.	alone	F1	74	blue	456	1102	m	42	.	3	1	0	0	0	0	.	.	.	5	1	2	0	1	1
foam	1	.	alone	F1	74	blue	456	1102	m	42	.	4	2	0	0	0	0	.	.	.	4	0	0	0	0	0
foam	1	.	alone	F1	74	blue	456	1102	m	42	.	5	2	0	0	0	0	.	.	.	1	1	0	0	1	0
foam	1	.	alone	F1	74	blue	456	1102	m	42	.	6	2	0	1	0	1	.	.	.	2	1	0	1	1	0
foam	1	.	alone	F1	74	blue	456	1102	m	42	.	7	3	0	0	0	0	.	.	.	4	1	0	0	1	0
foam	1	.	alone	F1	74	blue	456	1102	m	42	.	8	3	0	0	0	0	.	.	.	3	1	0	0	1	0
foam	1	.	alone	F1	74	blue	456	1102	m	42	.	9	3	0	0	0	0	.	.	.	7	1	0	0	1	0
foam	1	.	alone	F1	74	blue	456	1102	m	42	.	10	4	0	0	0	0	.	.	.	3	1	0	0	1	0
foam	1	.	alone	F1	74	blue	456	1102	m	42	.	11	4	0	0	0	0	.	.	.	3	1	0	0	1	0
foam	1	.	alone	F1	74	blue	456	1102	m	42	.	12	4	0	0	0	0	.	.	.	2	1	0	0	1	0
foam	2	unfam	unfam	F2U	76	blue	342	1012	m	35	0	1	1	0	0	0	0	6	9	no	1	0	0	0	0	0
foam	2	unfam	unfam	F2U	76	green	298	1005	f	34	0	1	1	0	0	0	0	6	9	no	2	0	0	0	0	0
foam	2	unfam	unfam	F2U	76	blue	342	1012	m	35	0	2	1	0	0	0	0	6	8	no	1	0	0	0	0	0
foam	2	unfam	unfam	F2U	76	green	298	1005	f	34	0	2	1	0	0	0	0	6	8	no	3	0	0	0	0	0
foam	2	unfam	unfam	F2U	76	blue	342	1012	m	35	0	3	1	0	0	0	0	7	10	no	0	0	0	0	0	0
foam	2	unfam	unfam	F2U	76	green	298	1005	f	34	0	3	1	0	0	0	0	7	10	no	2	0	0	0	0	0
foam	2	unfam	unfam	F2U	76	blue	342	1012	m	35	0	4	2	0	0	0	0	7	10	no	1	0	0	0	0	0
foam	2	unfam	unfam	F2U	76	green	298	1005	f	34	0	4	2	0	0	0	0	7	10	no	2	0	0	0	0	0
foam	2	unfam	unfam	F2U	76	blue	342	1012	m	35	0	5	2	0	0	0	0	7	10	no	0	0	0	0	0	0
foam	2	unfam	unfam	F2U	76	green	298	1005	f	34	0	5	2	0	0	0	0	7	10	no	0	0	0	0	0	0
foam	2	unfam	unfam	F2U	76	blue	342	1012	m	35	0	6	2	0	0	0	0	6	7	no	0	0	0	0	0	0
foam	2	unfam	unfam	F2U	76	green	298	1005	f	34	0	6	2	0	0	0	0	6	7	no	3	0	0	0	0	0
foam	2	unfam	unfam	F2U	76	blue	342	1012	m	35	0	7	3	0	0	0	0	10	10	no	0	0	0	0	0	0
foam	2	unfam	unfam	F2U	76	green	298	1005	f	34	0	7	3	0	0	0	0	10	10	no	0	0	0	0	0	0
foam	2	unfam	unfam	F2U	76	blue	342	1012	m	35	0	8	3	0	0	0	0	6	7	no	0	0	0	0	0	0
foam	2	unfam	unfam	F2U	76	green	298	1005	f	34	0	8	3	0	0	0	0	6	7	no	1	0	0	0	0	0
foam	2	unfam	unfam	F2U	76	blue	342	1012	m	35	0	9	3	0	0	0	0	0	0	no	0	0	2	0	0	1
foam	2	unfam	unfam	F2U	76	green	298	1005	f	34	0	9	3	0	0	0	0	0	0	no	0	0	2	0	0	1
foam	2	unfam	unfam	F2U	76	blue	342	1012	m	35	0	10	4	0	0	0	0	1	9	no	0	0	0	0	0	0
foam	2	unfam	unfam	F2U	76	green	298	1005	f	34	0	10	4	0	0	0	0	1	9	no	0	0	0	0	0	0
foam	2	unfam	unfam	F2U	76	blue	342	1012	m	35	0	11	4	0	0	0	0	0	10	no	0	0	0	0	0	0
foam	2	unfam	unfam	F2U	76	green	298	1005	f	34	0	11	4	0	0	0	0	0	10	no	0	0	0	0	0	0
foam	2	unfam	unfam	F2U	76	blue	342	1012	m	35	0	12	4	0	0	0	0	0	10	no	0	0	0	0	0	0
foam	2	unfam	unfam	F2U	76	green	298	1005	f	34	0	12	4	0	0	0	0	0	10	no	0	0	0	0	0	0
foam	1	.	alone	F1	77	blue	581	1601	f	29	.	1	1	0	0	0	0	.	.	.	1	1	0	0	1	0
foam	1	.	alone	F1	77	blue	581	1601	f	29	.	2	1	0	0	0	0	.	.	.	3	1	0	0	1	0
foam	1	.	alone	F1	77	blue	581	1601	f	29	.	3	1	0	0	0	0	.	.	.	1	1	0	0	1	0
foam	1	.	alone	F1	77	blue	581	1601	f	29	.	4	2	0	0	0	0	.	.	.	3	0	0	0	0	0
foam	1	.	alone	F1	77	blue	581	1601	f	29	.	5	2	0	0	0	0	.	.	.	2	0	0	0	0	0
foam	1	.	alone	F1	77	blue	581	1601	f	29	.	6	2	0	0	0	0	.	.	.	4	1	0	0	1	0
foam	1	.	alone	F1	77	blue	581	1601	f	29	.	7	3	0	0	0	0	.	.	.	0	0	0	0	0	0
foam	1	.	alone	F1	77	blue	581	1601	f	29	.	8	3	0	0	0	0	.	.	.	2	1	0	0	1	0
foam	1	.	alone	F1	77	blue	581	1601	f	29	.	9	3	0	0	0	0	.	.	.	4	1	0	0	1	0
foam	1	.	alone	F1	77	blue	581	1601	f	29	.	10	4	0	0	0	0	.	.	.	2	1	0	0	1	0
foam	1	.	alone	F1	77	blue	581	1601	f	29	.	11	4	0	0	0	0	.	.	.	2	1	0	0	1	0
foam	1	.	alone	F1	77	blue	581	1601	f	29	.	12	4	0	0	0	0	.	.	.	1	1	0	0	1	0
control	2	unfam	unfam	C2U	78	blue	734	1408	f	26	3	1	1	0	0	0	0	2	8	unclear	2	1	0	0	1	0
control	2	unfam	unfam	C2U	78	green	799	1407	m	29	3	1	1	0	0	0	0	2	8	unclear	0	1	0	0	1	0
control	2	unfam	unfam	C2U	78	blue	734	1408	f	26	3	2	1	0	0	0	0	4	6	unclear	1	1	0	0	1	0
control	2	unfam	unfam	C2U	78	green	799	1407	m	29	3	2	1	0	0	0	0	4	6	unclear	4	1	0	0	1	0
control	2	unfam	unfam	C2U	78	blue	734	1408	f	26	3	3	1	0	0	0	0	2	6	unclear	1	1	0	0	1	0
control	2	unfam	unfam	C2U	78	green	799	1407	m	29	3	3	1	0	0	0	0	2	6	unclear	1	1	0	0	1	0
control	2	unfam	unfam	C2U	78	blue	734	1408	f	26	3	4	2	0	0	0	0	8	0	unclear	0	1	0	0	1	0
control	2	unfam	unfam	C2U	78	green	799	1407	m	29	3	4	2	0	0	0	0	8	0	unclear	0	1	0	0	1	0
control	2	unfam	unfam	C2U	78	blue	734	1408	f	26	3	5	2	0	0	0	0	5	4	unclear	4	1	0	0	1	0
control	2	unfam	unfam	C2U	78	green	799	1407	m	29	3	5	2	0	0	0	0	5	4	unclear	2	1	0	0	1	0
control	2	unfam	unfam	C2U	78	blue	734	1408	f	26	3	6	2	0	0	0	0	5	6	unclear	0	1	0	0	1	0
control	2	unfam	unfam	C2U	78	green	799	1407	m	29	3	6	2	0	0	0	0	5	6	unclear	1	1	0	0	1	0
control	2	unfam	unfam	C2U	78	blue	734	1408	f	26	3	7	3	0	0	0	0	7	9	unclear	1	1	0	0	1	0
control	2	unfam	unfam	C2U	78	green	799	1407	m	29	3	7	3	0	0	0	0	7	9	unclear	3	1	0	0	1	0
control	2	unfam	unfam	C2U	78	blue	734	1408	f	26	3	8	3	0	0	0	0	10	10	unclear	0	1	0	0	1	0
control	2	unfam	unfam	C2U	78	green	799	1407	m	29	3	8	3	0	0	0	0	10	10	unclear	0	1	0	0	1	0
control	2	unfam	unfam	C2U	78	blue	734	1408	f	26	3	9	3	0	0	0	0	3	8	unclear	0	1	0	0	1	0
control	2	unfam	unfam	C2U	78	green	799	1407	m	29	3	9	3	0	0	0	0	3	8	unclear	1	1	0	0	1	0
control	2	unfam	unfam	C2U	78	blue	734	1408	f	26	3	10	4	0	0	0	0	3	8	unclear	1	1	0	0	1	0
control	2	unfam	unfam	C2U	78	green	799	1407	m	29	3	10	4	0	0	0	0	3	8	unclear	1	1	0	0	1	0
control	2	unfam	unfam	C2U	78	blue	734	1408	f	26	3	11	4	0	0	0	0	0	7	unclear	0	1	0	0	1	0
control	2	unfam	unfam	C2U	78	green	799	1407	m	29	3	11	4	0	0	0	0	0	7	unclear	0	1	0	0	1	0
control	2	unfam	unfam	C2U	78	blue	734	1408	f	26	3	12	4	0	0	0	0	6	10	unclear	1	2	0	0	1	0
control	2	unfam	unfam	C2U	78	green	799	1407	m	29	3	12	4	0	0	0	0	6	10	unclear	4	2	0	0	1	0
foam	1	.	alone	F1	79	blue	468	1101	m	30	.	1	1	0	0	0	0	.	.	.	3	2	0	0	1	0
foam	1	.	alone	F1	79	blue	468	1101	m	30	.	2	1	0	0	0	0	.	.	.	3	1	0	0	1	0
foam	1	.	alone	F1	79	blue	468	1101	m	30	.	3	1	0	0	0	0	.	.	.	1	1	0	0	1	0
foam	1	.	alone	F1	79	blue	468	1101	m	30	.	4	2	0	0	0	0	.	.	.	1	0	0	0	0	0
foam	1	.	alone	F1	79	blue	468	1101	m	30	.	5	2	0	0	0	0	.	.	.	1	1	0	0	1	0
foam	1	.	alone	F1	79	blue	468	1101	m	30	.	6	2	0	0	0	0	.	.	.	0	0	0	0	0	0
foam	1	.	alone	F1	79	blue	468	1101	m	30	.	7	3	0	0	0	0	.	.	.	1	1	0	0	1	0
foam	1	.	alone	F1	79	blue	468	1101	m	30	.	8	3	0	0	0	0	.	.	.	3	0	0	0	0	0
foam	1	.	alone	F1	79	blue	468	1101	m	30	.	9	3	0	0	0	0	.	.	.	2	1	0	0	1	0
foam	1	.	alone	F1	79	blue	468	1101	m	30	.	10	4	0	0	0	0	.	.	.	1	1	0	0	1	0
foam	1	.	alone	F1	79	blue	468	1101	m	30	.	11	4	0	0	0	0	.	.	.	0	0	0	0	0	0
foam	1	.	alone	F1	79	blue	468	1101	m	30	.	12	4	0	0	0	0	.	.	.	0	1	0	0	1	0
;
